# Supplementary material for: Faster fowl fall frequently: speed and force regulation during turning maneuvers by guinea fowl on high and low friction terrains
Source: J Exp Biol. 2026 Mar 30;229(6):jeb250929. doi: 10.1242/jeb.250929 (PMC13086494; doi:10.1242/jeb.250929)
Supplement: Dataset 1. — Spreadsheet of data derived from experimental data that was used for the statistical analysis. Note that values are normalized to dimensionless quantities, as described in the manuscript text. The columns included are specified below. [file jexbio-229-250929-Dataset1.csv]

date	subject	condition	condIndex	trialNum	stepNum	stepDur	i_pos_x	i_pos_y	i_pos_z	d_pos_x	d_pos_y	d_pos_z	i_vel_x	i_vel_y	i_vel_z	d_vel_x	d_vel_y	d_vel_z	i_heading	d_heading	impulse_x	impulse_y	impulse_z	impulse_R	Fmax_x	Fmax_y	Fmax_z	Fmax_R	Fmin_x	Fmin_y	Fmin_z	Fmin_R	stepLength	speed (velMag)	i_LL	i_SLA	i_FLA	m_LL	m_SLA	m_FLA	i_SFA	i_FFA	m_SFA	m_FFA	FH:FV	Fmean_H	Fmean_ML	Fmean_V	Fmean_R
20180124	WWW	CTR	2	4	5	1.376154838	0.088770002	1.513502553	1.438835977	-0.134660468	1.550479184	0.010252653	-0.111697474	1.163897336	-0.132983445	-0.000260192	-0.052498488	0.111402262	-5.481801744	-0.270529897	0.001364628	-0.075404613	1.507135419	1.535606459	0.076387583	0.206709496	1.417651975	1.42000807	-0.228265604	-0.39942541	0.581085839	0.592514602	1.556315887	1.176782873	1.461115659	99.35076488	86.33902116	0.952779481	86.02489373	88.6108146	105.9018656	94.41861212	91.97737636	90.28148691	0.001280492	0.001402368	0.000991624	1.095178665	1.1158675
20180124	WWW	CTR	2	4	6	1.294671986	0.063588494	1.803442161	1.44908863	-0.361915058	1.310713165	0.035310521	-0.111957666	1.111398848	-0.021581183	-0.242725697	-0.145875654	-0.11186938	-5.752331641	-14.41839358	0.258215749	-0.122141519	1.203845251	1.257584566	0.378521508	0.113724079	1.336491763	1.411125428	-0.00809311	-0.39942541	0.220536333	0.221408715	1.359761563	1.117232145	1.497454665	103.2938507	96.262119	0.975063665	86.3456336	92.6731174	109.2651125	101.2956413	93.71763883	100.2371222	0.303338169	0.282057709	0.199444919	0.929845756	0.97135381
20180124	WWW	CTR	2	4	7	1.412369439	-0.004089621	2.048545523	1.48439915	-0.492731812	1.272328275	-0.030768745	-0.354683363	0.965523194	-0.133450562	-0.008247482	-0.099629381	0.099185911	-20.17072522	-2.56978825	0.040951746	-0.113837465	1.531665718	1.549247901	0.123159896	0.127688717	1.313530609	1.324805405	-0.012150152	-0.34035054	0.772256402	0.775599332	1.364406053	1.037229183	1.500001415	94.48708979	83.02354092	0.977893601	78.27070742	82.03274158	105.5826333	94.39323654	93.53911769	91.67081476	0.037811459	0.041005217	0.028995067	1.084465349	1.096914064
20180124	WWW	CTR	2	4	8	1.348993888	-0.09623047	2.28647091	1.453630406	-0.615152927	1.082828891	-0.005604666	-0.362930845	0.865893813	-0.034264651	-0.139313173	-0.087868369	-0.06978291	-22.74051347	-10.10321556	0.161166249	-0.041936687	1.299355596	1.328460997	0.216398589	0.156389961	1.213310006	1.237787858	-0.026194381	-0.341299248	0.494169955	0.496461049	1.245364015	0.939502506	1.464567699	84.87110893	85.20088762	0.989245135	76.45980138	82.35664993	103.7108902	96.66163089	91.03856815	96.28549207	0.175412717	0.168958138	0.119471445	0.963203472	0.984779108
20180124	WWW	CTR	2	4	9	1.566281494	-0.211264068	2.488959913	1.448025739	-0.665966904	1.119149887	-0.035508744	-0.502244018	0.778025444	-0.104047561	0.089107877	-0.087183091	0.054910239	-32.84372904	1.963546992	0.027076286	-0.148051586	1.64245077	1.659723912	0.089028301	0.072913134	1.269081494	1.29996962	-0.073697827	-0.345584796	0.759452673	0.760387543	1.302308867	0.931879037	1.499087757	86.27035149	75.43398354	1.008068136	71.1473185	74.65086213	107.0914441	90.8944236	94.42178552	89.29317614	0.023313728	0.024447489	0.017286986	1.048630643	1.059658764
20180124	WWW	CTR	2	6	6	1.294671986	0.116625267	1.570715144	1.479127583	-0.247704335	1.083275707	-0.003747726	-0.200630587	0.900842308	-0.084124295	-0.005693979	-0.042027859	0.07296899	-12.55567954	-0.953243205	0.00617271	-0.058901148	1.395874032	1.407164606	0.038257037	0.123600065	1.300817926	1.302622156	-0.037941041	-0.254362793	0.612769635	0.614554468	1.111235212	0.926739658	1.49342272	97.05632025	86.33608143	0.959626562	82.78327912	85.63154223	98.69857658	91.26058335	91.71130162	90.45506143	0.00625381	0.006742658	0.004767779	1.078168097	1.086888896
20180124	WWW	CTR	2	6	7	1.412369439	0.070304556	1.773287701	1.475379857	-0.36284921	1.156605874	-0.002216036	-0.206324565	0.858814449	-0.011155305	-0.153049087	0.028062769	0.076900872	-13.50892275	-8.549479087	0.122917054	0.05037705	1.519978036	1.543995312	0.157393265	0.262055653	1.224687029	1.247392579	-0.005938373	-0.215562148	0.627936004	0.628130406	1.212186741	0.883321303	1.48984794	93.64434663	82.86884582	0.976978653	82.42371875	87.5016846	89.18023148	91.16639021	88.37872535	94.31595936	0.114364129	0.123077546	0.087028967	1.07619012	1.093195073
20180124	WWW	CTR	2	6	8	1.348993888	0.002451754	1.989572999	1.473163821	-0.451380331	1.157644092	0.00170522	-0.359373652	0.886877218	0.065745566	0.05419044	-0.043011079	0.004670884	-22.05840183	2.175936588	0.037904592	-0.077993521	1.38600294	1.405697336	0.080670787	0.234370728	1.305033988	1.321576375	-0.034737915	-0.295091818	0.538116645	0.543235211	1.242531306	0.959178347	1.710182611	59.79732978	84.62421229	0.987640693	79.96107535	80.06092447	73.63590601	91.56930153	92.14304653	88.64169848	0.0386761	0.039737162	0.028098417	1.027434559	1.042033881
20180124	WWW	CTR	2	6	9	1.566281494	-0.081956368	2.206052444	1.474869041	-0.622840965	1.390038627	-0.004705066	-0.305183212	0.843866139	0.070416451	-0.247445398	0.094712759	-0.00644659	-19.88246524	-10.60681026	0.178067397	0.164030394	1.596481705	1.626488281	0.237230358	0.255659814	1.40543402	1.429292753	0.001659333	-0.108752967	0.614651427	0.630670856	1.523200004	0.900114065	1.654640901	65.2265895	77.93917235	1.025386275	69.65245036	81.30390633	82.85066198	90.09873155	83.54590569	95.59646037	0.157737685	0.160779099	0.113687991	1.019281471	1.038439315
20180124	WWW	CTR	2	10	7	1.412369439	-0.065130776	1.666232652	1.376467848	-0.094694642	1.193546881	0.024822031	-0.058581348	0.823118325	0.074662563	-0.085630192	0.016727259	-0.050560494	-4.070877842	-5.672473956	0.066084856	0.004148754	1.442155371	1.45283209	0.173972495	0.111028666	1.276073151	1.291068754	-0.099138025	-0.162021945	0.638743836	0.641725323	1.19729747	0.828571089	1.412904716	78.26590005	84.14948432	0.930839109	76.9781391	88.97019223	90.4007252	85.25911407	89.52493283	92.24929396	0.06480446	0.066171143	0.046790064	1.021089335	1.028648772
20180124	WWW	CTR	2	10	8	1.348993888	-0.082838674	1.889425919	1.401289879	-0.288045249	1.228932844	-0.003407079	-0.14421154	0.839845584	0.02410207	-0.090007747	0.031060596	-0.021122931	-9.743351798	-5.309465088	0.077754253	0.025111289	1.405211685	1.428922869	0.16176673	0.236390915	1.360852165	1.377812324	-0.0186763	-0.245952835	0.455946802	0.456441079	1.262238488	0.852477849	1.478534479	71.39805417	89.88866344	0.96083431	76.0026344	86.62854794	85.02732777	97.22480082	88.3718286	92.88213498	0.078252352	0.081513431	0.0576387	1.041673871	1.059250811
20180124	WWW	CTR	2	10	9	1.566281494	-0.136703136	2.119236361	1.3978828	-0.461080644	1.386671363	0.031369571	-0.234219287	0.87090618	0.002979139	-0.178300539	-0.039982729	0.081140466	-15.05281689	-11.34971917	0.172400485	-0.003154092	1.737338314	1.75868596	0.289873091	0.144066849	1.425517313	1.456708256	0.000543883	-0.209070696	0.580529986	0.58513876	1.461318866	0.901856488	1.440931589	77.60812278	83.18911619	0.978749597	71.51420283	84.39341222	92.25783468	90.08364266	89.71382912	95.37404282	0.140335996	0.155662379	0.110069924	1.109212055	1.122841563
20180124	WWW	CTR	2	11	6	1.249403735	-2.20E-05	1.60240908	1.362060231	-0.247020976	1.494140662	-0.012276601	-0.104906274	1.263984646	-0.123243074	-0.154195044	-0.067249724	0.030985239	-4.744473888	-7.471902727	0.144461736	-0.082525735	1.300322045	1.326930626	0.198499147	0.145639462	1.409332108	1.454547791	-0.005142346	-0.427718352	0.486303822	0.489653269	1.514422557	1.274304268	1.381746735	99.30996867	92.71042792	0.896731354	82.3793855	90.16289512	109.0836092	94.17791361	92.0858758	95.72840892	0.157114729	0.163517797	0.115624543	1.040754089	1.062051112
20180124	WWW	CTR	2	11	7	1.312779287	-0.04621495	1.881813384	1.34978363	-0.353947074	1.567740937	0.009439586	-0.259101318	1.196734922	-0.092257835	-0.038099781	-0.001826541	-0.027685825	-12.21637662	-1.750978992	0.02747161	-0.031359182	1.306539925	1.322672288	0.142559027	0.172082375	1.415265898	1.415599886	-0.021963157	-0.255822212	0.227159048	0.228245805	1.607199483	1.227933009	1.367631307	97.98072966	85.22947021	0.914551291	78.99181568	83.59951153	101.9221203	93.1176927	90.83433697	91.91243592	0.02973558	0.029594254	0.020926297	0.995247212	1.007535922
20180124	WWW	CTR	2	11	8	1.303725636	-0.112403053	2.174980939	1.359223216	-0.571507012	1.546146948	0.062949975	-0.297201099	1.194908381	-0.11994366	-0.229118596	0.009226349	0.058798089	-13.96735561	-9.642479545	0.205382915	0.038155337	1.383243732	1.418779592	0.283995511	0.240585135	1.594299205	1.620538799	-0.021009391	-0.254404301	0.139564505	0.145652938	1.648390321	1.237142277	1.363068431	87.27953558	86.65891653	0.983338357	68.42694769	81.50241651	101.7638334	96.65614229	89.15247297	97.02411572	0.209981291	0.222788673	0.157535381	1.060992968	1.088250129
20180124	WWW	CTR	2	11	9	1.267511035	-0.219274864	2.464110419	1.422173191	-0.774705274	1.50476226	0.022942562	-0.526319696	1.20413473	-0.061145571	-0.168360593	-0.034847473	-0.049613903	-23.60983515	-7.104955436	0.165119687	0.007807661	1.239262598	1.264212512	0.334515917	0.198072681	1.414084406	1.423822484	0.009641155	-0.184667889	0.23629541	0.236682616	1.692476801	1.315557544	1.492226355	77.49720714	77.18161153	1.027754311	68.02245863	78.06243253	99.50644911	97.32186084	89.32100627	97.67619025	0.188430201	0.184230744	0.130270808	0.977713458	0.997397637
20180124	WWW	CTR	2	13	6	1.276564686	-0.032050493	1.707531505	1.407272047	-0.342655635	1.380193743	0.006646265	-0.2810033	1.134425995	-0.116081635	-0.001189028	-0.073803396	0.022156593	-13.91243263	-0.986683243	0.010384211	-0.108005749	1.315127459	1.330087653	0.06467161	0.09986025	1.500673572	1.533983375	-0.098173034	-0.339582023	0.352220546	0.353503165	1.422092702	1.174461638	1.422285762	95.66181384	83.84687244	0.934662032	83.04419376	84.29569292	103.7432158	91.71801541	93.0957449	89.98886709	0.011166592	0.011503915	0.008134497	1.030208241	1.041927345
20180124	WWW	CTR	2	13	7	1.303725636	-0.096127097	1.965627735	1.413918312	-0.519520618	1.357836177	0.046879587	-0.282192328	1.060622599	-0.093925042	-0.186751675	-0.002306323	0.000390684	-14.89911587	-8.999199949	0.147006423	0.015028982	1.318974315	1.345573412	0.235389654	0.188877055	1.434696407	1.454014558	-0.039668905	-0.256778621	0.244639112	0.247644975	1.453829686	1.101532896	1.415517184	92.61318678	89.23165264	0.973694856	75.68760211	84.2311067	101.5374355	94.46261417	89.05492163	94.70877034	0.157621323	0.159464899	0.112758711	1.011696233	1.032098606
20180124	WWW	CTR	2	13	8	1.240350085	-0.193277452	2.2195431	1.460797899	-0.65997127	1.294320178	0.039773545	-0.468944003	1.058316277	-0.093534358	-0.110237235	-0.021861464	0.026058261	-23.89831582	-5.298576338	0.08650489	-0.013184079	1.280147123	1.30035791	0.113162834	0.180993162	1.462371448	1.463981513	-0.012727579	-0.367297918	0.21548567	0.217311	1.452868473	1.161331346	1.478049681	84.75767039	82.93944264	1.013441044	73.08001893	83.67127663	100.2414101	95.27503378	90.68558632	93.92137188	0.095564319	0.098630532	0.069742318	1.032085327	1.048379749
20180124	WWW	CTR	2	15	6	1.394262139	0.007637093	1.537768601	1.491312718	-0.147041309	1.08712407	-0.022622347	-0.045331582	0.822455116	-0.08500862	-0.085263247	-0.058383469	0.006969925	-3.154801939	-6.544445534	0.080154162	-0.054808941	1.429306539	1.444942955	0.121356767	0.12797403	1.278113733	1.284090632	-0.031489928	-0.282500418	0.595945088	0.598335118	1.097023195	0.828078399	1.495389361	93.30110939	92.65342889	0.97318736	81.54342011	91.97023999	103.5032519	91.70058916	91.29302387	92.79462546	0.079307762	0.081301141	0.057488588	1.025134728	1.03634956
20180124	WWW	CTR	2	15	7	1.638710696	-0.019859632	1.741060802	1.468690371	-0.115390022	1.191484834	-0.014953897	-0.13059483	0.764071647	-0.078038696	0.085009072	-0.043984886	0.03085088	-9.699247472	6.076919042	0.087512822	-0.059795676	1.702109003	1.718233966	0.121277532	0.125589459	1.224190477	1.24749595	-0.037483282	-0.249281242	0.637250274	0.641432472	1.197059299	0.779070298	1.471612785	88.70687614	86.62683562	0.966620527	81.69383032	86.64166017	101.845384	89.3481436	91.24394614	87.4280928	0.072710866	0.075523898	0.053403461	1.03868792	1.04852795
20180124	WWW	CTR	2	15	8	1.647764346	-0.041437566	1.963868465	1.453736474	-0.120716406	1.153392714	-0.021071347	-0.045585758	0.720086761	-0.047187816	-0.038242332	-0.002187216	0.011681015	-3.622328431	-3.037855734	0.02579295	-0.004339058	1.69247759	1.708060779	0.060720701	0.178202253	1.225372687	1.248427489	-0.041587737	-0.259204396	0.718666706	0.730937645	1.15969272	0.723069633	1.456983856	93.8170949	89.73670453	0.962623994	78.304319	88.63402963	101.2101421	89.20204166	89.25934295	90.80203902	0.021552274	0.02213711	0.0156533	1.027135703	1.036592874
20180124	WWW	CTR	2	15	9	1.711139898	-0.064011534	2.179552903	1.432665127	-0.037929257	1.16324654	-0.004737457	-0.08382809	0.717899545	-0.0355068	0.065744862	0.00344052	-0.022355453	-6.660184164	5.22414072	0.072029696	-0.007170641	1.721517717	1.735827864	0.116033805	0.131350377	1.203739316	1.232032791	-0.090163977	-0.259368102	0.819567547	0.828451697	1.163864743	0.723648837	1.441423341	87.27430251	84.29017749	0.975229904	73.47714686	84.95882716	102.1520972	88.02128716	89.64278915	87.81122541	0.059171841	0.05953071	0.042094569	1.006064858	1.014427789
20180124	WWW	CTR	2	15	10	1.693032597	-0.071104305	2.397080006	1.42792767	-0.247839615	1.355006565	0.004704754	-0.018083228	0.721340065	-0.057862253	-0.20702558	0.188058383	0.036712977	-1.436043445	-12.46724817	0.165057471	0.202300598	1.759500496	1.798995169	0.16902586	0.323800052	1.324272857	1.360789289	-0.04254082	-0.200033841	0.642272664	0.656480199	1.37748585	0.723882955	1.469150977	76.41634094	90.78998563	0.997741432	68.07535894	86.42780949	94.1981907	95.57599749	83.99823803	94.84561618	0.132666353	0.13787479	0.097492199	1.039259669	1.062587437
20180124	WWW	CTR	2	15	11	1.511959592	-0.117450313	2.650466234	1.432632424	-0.286315143	1.350961728	-0.020375595	-0.225108808	0.909398448	-0.021149276	-0.050144273	-0.052444937	-0.032751417	-13.90329162	-3.903703292	0.055518625	-0.036999663	1.509306544	1.538678583	0.50189033	0.124420967	1.312103484	1.406509524	-0.096568244	-0.200249126	0.7439548	0.746373643	1.380968483	0.937084203	1.470382146	85.43283684	77.76621052	1.007056518	70.28310549	79.22875003	101.8396504	87.4473126	91.00041938	91.90917058	0.052020706	0.051929425	0.036719648	0.998245292	1.017671763
20180124	WWW	CTR	2	15	12	1.303725636	-0.170991245	2.903096077	1.412256829	-0.779363192	1.054233275	0.071577324	-0.275253082	0.85695351	-0.053900693	-0.494364541	-0.098232414	-0.001390769	-17.80699491	-27.60149728	0.479886497	0.137719428	1.329355981	1.43466316	0.661256176	0.306794214	1.514960821	1.657977946	0.056523646	-0.082414828	0.343819259	0.35215041	1.311035767	0.901686676	1.500063961	70.31044274	90.72900262	1.068952118	64.21998504	81.09572419	93.00981175	110.9322619	83.82389136	108.2278564	0.510519382	0.520555839	0.368088564	1.019659308	1.100433343
20180124	WWW	CTR	2	16	7	1.231296434	-0.015365892	1.616023	1.39159423	-0.175890384	1.514271283	-0.000404952	-0.029320604	1.27378568	-0.155921344	-0.182406196	-0.017110979	0.012037469	-1.31862862	-8.244851717	0.167910284	-0.035884245	1.264356008	1.293266765	0.266832681	0.156719616	1.541931839	1.568203162	-0.013281605	-0.402357539	0.228668045	0.229223777	1.524452343	1.283628109	1.415684343	100.3483902	87.72517592	0.91372201	82.86919269	86.1611564	107.785527	93.51617403	90.00698456	96.51480779	0.187811818	0.192854453	0.136368692	1.026849402	1.050329335
20180124	WWW	CTR	2	16	8	1.394262139	-0.048257394	1.89919173	1.391189279	-0.373243261	1.789416186	-0.033421649	-0.2117268	1.256674701	-0.143883875	-0.116794135	0.040435573	0.05838142	-9.563480337	-4.649038588	0.100722679	0.026212128	1.476086976	1.502464797	0.261195436	0.255647929	1.526175339	1.53276329	0.002916551	-0.281818131	0.299313946	0.301568734	1.827928013	1.282482792	1.413576711	98.14792076	83.76281574	0.934200049	76.72506199	81.20779939	98.77533701	98.2907198	88.87894645	94.32224839	0.096500668	0.102163987	0.072240848	1.058686838	1.077605678
20180124	WWW	CTR	2	16	9	1.231296434	-0.118053884	2.233812557	1.357767629	-0.624269329	1.549608262	0.026582656	-0.328520935	1.297110274	-0.085502455	-0.276905794	-0.047301977	-0.071965032	-14.21251893	-11.63375622	0.274168407	0.007795599	1.18329832	1.232093955	0.418808015	0.189407408	1.512428474	1.568793192	-0.017194174	-0.277188478	0.102050923	0.103682128	1.670628014	1.340795188	1.365662175	85.27868893	86.01972203	0.964679	71.02847906	81.94059588	102.2995511	101.6097281	89.29495174	100.4755391	0.327671114	0.314897914	0.222666451	0.96101823	1.000647708
20180124	WWW	CTR	2	16	10	1.339940237	-0.234792249	2.523589302	1.384350285	-1.022214806	1.603636298	-0.087113538	-0.605426729	1.249808297	-0.157467487	-0.264665782	-0.103085279	-0.075631076	-25.84627514	-11.34365433	0.286722814	0.009902765	1.286470001	1.340882089	0.304968281	0.270217938	1.462197085	1.492348267	-0.009865434	-0.205791989	0.312927934	0.314894933	1.901728815	1.397625956	1.417619642	83.80014519	79.13470662	1.065422441	59.05135344	75.43159878	99.28534747	103.2195721	90.51210751	102.2215852	0.315193741	0.302615953	0.213981793	0.960095059	1.000702906
20180124	WWW	CTR	2	17	7	1.285618336	-0.081130756	1.701941623	1.379029691	-0.154559945	1.455693555	-0.002120598	-0.157882376	1.13328124	-0.142976135	0.031032596	0.010893296	0.066005997	-7.9310789	1.604773685	0.039968157	-0.023068711	1.386504795	1.401057907	0.114390214	0.143314028	1.506551079	1.523380951	-0.170914284	-0.275838317	0.432264534	0.433654983	1.463875849	1.153124186	1.393215927	93.1585124	82.43556881	0.924511449	78.91013373	84.523918	101.7931328	89.51113059	90.04668138	89.09751243	0.040766905	0.043966011	0.031088664	1.078473102	1.089793034
20180124	WWW	CTR	2	17	8	1.358047538	-0.110033465	1.974156318	1.376909093	-0.383386846	1.576911046	0.063989477	-0.126849779	1.144174536	-0.076970138	-0.239583849	0.026717902	-0.076841576	-6.326305215	-11.05133221	0.223280626	0.036732491	1.318469211	1.360684947	0.32196534	0.248333886	1.569417474	1.602255286	-0.015826848	-0.245437897	-0.018855863	0.022992347	1.622847473	1.153755016	1.377273474	91.16117354	90.62370553	0.96768634	74.58583914	87.07061915	99.7455237	97.74604651	79.85184234	91.31738837	0.239494777	0.232515049	0.164412968	0.97085645	1.001942059
20180124	WWW	CTR	2	17	9	1.204135484	-0.181726806	2.269038684	1.44089857	-0.587061192	1.36195356	-0.003814741	-0.366433628	1.170892438	-0.153811715	-0.222867104	-0.055691234	0.115381956	-17.37763743	-10.47547678	0.224287938	0.003225077	1.350449811	1.3831457	0.29286546	0.227749466	1.50699208	1.524117066	0.064799789	-0.245437897	0.554610037	0.564168974	1.483090808	1.236495349	1.460913093	84.01239392	82.57737714	0.99902637	71.31217822	81.91624227	101.9338518	100.1800561	89.26930465	99.51083335	0.234878068	0.263418068	0.186264702	1.121509855	1.148662853
20180124	WWW	CTR	2	19	6	1.339940237	0.021833419	1.669764987	1.441265535	-0.280348049	1.541899943	0.000309675	-0.082228679	1.134622006	-0.126722546	-0.195041314	0.025625543	-0.012390659	-4.145110656	-9.295072343	0.180457972	0.020924847	1.369189941	1.402410596	0.269989993	0.225902573	1.507864881	1.531810944	-0.020572614	-0.278127443	0.110928941	0.114951439	1.567179142	1.144634114	1.443319321	91.35895003	92.73928768	0.968361931	78.31977791	90.63776419	100.6067377	95.1446092	89.81965456	95.86629004	0.186392044	0.190460817	0.134676135	1.021829111	1.04662175
20180124	WWW	CTR	2	19	7	1.321832937	-0.030591666	1.958100276	1.44157521	-0.445120533	1.503774589	-0.024256825	-0.277269993	1.160247549	-0.139113205	-0.110541526	-0.048801583	0.015396972	-13.440183	-5.794984417	0.115624426	-0.045967406	1.378451653	1.401295768	0.226138074	0.164341593	1.490260774	1.505344652	0.004748704	-0.291600243	0.235494191	0.240965434	1.568269844	1.201001876	1.445510455	92.47094526	86.56402675	0.965610719	76.82988303	86.05855943	101.9322467	95.27016965	90.65719167	95.22493146	0.118624133	0.123705218	0.087472799	1.042833488	1.060115639
20180124	WWW	CTR	2	19	8	1.222242784	-0.113829206	2.239306124	1.417318385	-0.657591737	1.289781337	-0.000693655	-0.387811519	1.111445965	-0.123716233	-0.212455269	-0.084350924	-0.001846033	-19.23516742	-11.06819684	0.226953018	-0.024935954	1.258654552	1.299316614	0.372438716	0.149203701	1.579600983	1.623288904	-0.009332801	-0.3434019	0.235242361	0.235589298	1.447744035	1.183645054	1.427828934	83.94133068	86.55640677	0.983969141	73.0814799	81.14416277	102.1952922	99.71349976	90.10164758	98.51733623	0.255002483	0.262599248	0.185685709	1.029790945	1.063059345
20180124	WWW	CTR	2	19	9	1.339940237	-0.236798861	2.480495234	1.41662473	-0.772321822	1.277881416	0.018046156	-0.600266787	1.027095042	-0.125562266	0.012504988	-0.113397668	0.048470594	-30.30336426	-2.448937757	0.050175747	-0.13311953	1.428821687	1.445577546	0.152756545	0.093259642	1.499843579	1.530538735	-0.010512834	-0.347243843	0.471280891	0.473205633	1.493138276	1.196248437	1.46829242	86.64418385	75.096135	1.011927013	70.72944612	74.15370087	104.6783923	92.46398878	94.14237293	92.55664049	0.049662755	0.052957005	0.037446257	1.066332399	1.078837329
20180124	WWW	CTR	2	21	6	1.683978947	-0.038625573	1.523660387	1.410648683	-0.11941048	1.186338534	0.02607399	-0.105401713	0.760108216	-0.068816942	0.030808928	-0.044396362	0.069005327	-7.894673898	1.94468527	0.062145574	-0.056288235	1.795458468	1.808774404	0.092974305	0.119493314	1.221959233	1.25085011	-0.047077362	-0.296266275	0.821765644	0.829137744	1.192332999	0.770460767	1.444867091	97.37973331	79.80712943	0.94101169	82.10220751	79.99546907	104.0374541	88.5497718	91.25713341	88.16859766	0.048949678	0.05219015	0.036904009	1.066200068	1.074107493
20180124	WWW	CTR	2	21	7	1.729247198	-0.060955333	1.745505693	1.436722673	-0.302916092	1.282609295	-0.003628249	-0.074592785	0.715711855	0.000188385	-0.186725478	0.098006144	-0.04054745	-5.949988628	-11.8539686	0.118299537	0.119428323	1.731955342	1.757144754	0.1216795	0.257905222	1.12320368	1.145603817	-0.00960047	-0.195141201	0.773923743	0.79288113	1.317894064	0.719588478	1.444388537	87.60107639	84.59723569	0.966658006	76.48297471	83.66495429	98.39011876	92.94299983	86.12365825	93.763563	0.096596492	0.09674777	0.068411004	1.001566083	1.016132775
20180124	WWW	CTR	2	21	8	1.638710696	-0.117600642	1.985353631	1.433094424	-0.453804189	1.328467818	-0.001394421	-0.261318263	0.813717999	-0.040359065	-0.062392315	0.012033682	-0.043202315	-17.80395723	-3.602179644	0.019387285	0.016560151	1.637620617	1.653207642	0.140222067	0.1890739	1.165224169	1.166182757	-0.045411385	-0.209946252	0.671513798	0.677811429	1.403839373	0.855600999	1.444107849	90.73722378	82.9570245	0.985963838	74.3597635	80.67414489	100.9403359	92.93352006	89.05842998	90.90691413	0.016742438	0.016731301	0.011830816	0.999334795	1.008846556
20180124	WWW	CTR	2	21	9	1.475744991	-0.202462025	2.233777113	1.431700003	-0.676883992	1.139101496	-0.03912282	-0.323710578	0.825751681	-0.08356138	-0.219338596	-0.07555616	-0.021381538	-21.40613687	-14.49377206	0.196987732	0.011316513	1.493095013	1.521584277	0.23695078	0.161827237	1.257601739	1.280145701	0.013053062	-0.279865162	0.604947797	0.611125909	1.325037417	0.890862998	1.448807275	81.33231348	88.37851162	0.995903876	67.64314999	85.06904814	101.2688751	97.62645806	88.93782292	96.95424177	0.186580706	0.188774296	0.133483585	1.011756789	1.031061793
20180124	YGB	CTR	2	7	6	1.445156283	-0.024940342	1.623222102	1.536877249	-0.147379185	1.516636789	0.031963607	-0.184789677	1.108561726	-0.119411798	0.110849765	-0.106251316	-0.049948975	-9.463800116	5.244762741	0.116049141	-0.141765911	1.461913576	1.490495693	0.187089985	0.110099361	1.68093812	1.723188134	-0.026191171	-0.447589414	0.01318209	0.018408828	1.52378075	1.130183836	1.578481119	103.1542696	89.08495355	1.029082335	92.35512464	90.1694166	106.1884046	87.40235024	92.15097628	84.54735709	0.112262634	0.113564374	0.080302139	1.011595488	1.031373361
20180124	YGB	CTR	2	7	7	1.400826336	-0.053679283	1.918966276	1.568840856	-0.1756412	1.286271905	-0.004565448	-0.073939912	1.00231041	-0.169360773	-0.05880031	-0.148218071	0.016410961	-4.219037375	-4.615009745	0.053793621	-0.162483315	1.481795861	1.509197223	0.11747764	0.061787971	1.773189708	1.812120537	-0.08469621	-0.485631797	0.091223349	0.097008717	1.298208475	1.019203777	1.613830467	102.8120592	94.59464867	1.029364019	90.05827323	93.0066714	105.3939312	90.92303199	94.89655596	89.99537342	0.051340182	0.054307709	0.038401349	1.057801259	1.077362114
20180124	YGB	CTR	2	7	8	1.595878104	-0.087929317	2.169789297	1.564275408	-0.063502709	1.197718687	-0.004570192	-0.132740222	0.854092339	-0.152949812	0.126372294	-0.147080903	0.048276258	-8.834047121	8.318008012	0.13151749	-0.182003862	1.714868093	1.745726128	0.16416814	0.096857015	1.659689526	1.724333828	-0.019233841	-0.485631797	0.446638139	0.447347791	1.199400953	0.87777408	1.584817194	99.06643151	88.21382877	1.027754322	87.19517458	87.6377939	107.2611277	86.89811422	94.26101105	85.91928288	0.108459548	0.116546381	0.082410737	1.074560825	1.093896911
20180124	YGB	CTR	2	7	9	1.879589767	-0.100312345	2.403344441	1.559705216	-0.152094281	1.168959706	0.015369131	-0.006367928	0.707011436	-0.104673553	-0.11496612	-0.094768728	0.047487546	-0.516039108	-10.69357167	0.089348349	-0.111363705	2.006902274	2.032853849	0.102785211	0.15645833	1.384929111	1.422349789	-0.028068009	-0.354982878	0.645727463	0.646284902	1.178812735	0.714746301	1.594358227	101.8454857	88.24549997	1.028861471	83.35038928	86.78569974	105.1624014	90.84120615	92.3356101	92.34530951	0.062961534	0.067226184	0.04753609	1.067734199	1.081541241
20180124	YGB	CTR	2	7	10	2.314023251	-0.12997073	2.631291584	1.575074347	-0.233042254	1.319022267	-0.009879356	-0.121334048	0.612242708	-0.057186007	-0.024638672	0.039828883	0.019529519	-11.20961077	-1.408585536	0.014358914	0.010280094	2.429791029	2.465343342	0.051805224	0.258340757	1.263349395	1.297972844	-0.164120566	-0.325331619	0.82353534	0.827554981	1.339450796	0.62676417	1.585717719	90.32206371	83.36554132	1.07084148	74.17396057	81.89495323	105.387366	88.63984475	89.40787919	89.76254521	0.008357332	0.008775439	0.006205173	1.050028788	1.065392641
20180124	YGB	CTR	2	7	11	1.711135967	-0.175413969	2.888500926	1.565194991	-0.627986222	1.025122369	0.027841171	-0.14597272	0.652071591	-0.037656488	-0.366726722	-0.054635033	-0.08194953	-12.61819631	-28.01685848	0.328682875	0.064061924	1.701250883	1.758353949	0.298549812	0.220369454	1.215294249	1.252072896	0.004493887	-0.277363236	0.346643832	0.351672923	1.202182418	0.669270802	1.595057059	79.67371501	85.82713216	1.108388936	69.34892964	81.54600934	100.099081	98.46350307	87.26414106	100.0412552	0.273227062	0.271648653	0.192084604	0.994223087	1.027594524
20180124	YGB	CTR	2	10	5	1.267836494	-0.034174898	1.5999541	1.60756189	-0.038486765	1.551917749	-0.034644222	-0.097155242	1.282219563	-0.177376492	0.090072452	-0.126378923	-0.015832615	-4.333086897	3.981992738	0.106597908	-0.140734096	1.33489801	1.363174	0.180404315	0.085181226	1.893489576	1.926201566	-0.019149263	-0.546630068	0.000438398	0.020681749	1.552394901	1.298071096	1.642087178	101.7020955	88.70279114	1.054278704	92.81852782	91.09468146	103.7237023	86.77980941	89.87269507	82.06511461	0.112931629	0.118905086	0.084078592	1.052894452	1.075197004
20180124	YGB	CTR	2	10	6	1.223506546	-0.041679818	1.902578061	1.572917668	-0.074805651	1.272581639	-0.038978427	-0.00708279	1.15584064	-0.193209108	-0.066957389	-0.179598488	0.011493762	-0.351094159	-3.986030621	0.050146072	-0.186621482	1.313874368	1.339275332	0.138062318	0.045198195	1.93590778	1.999936178	-0.09285981	-0.546630068	0.150405917	0.152843478	1.274778378	1.171899104	1.620977243	103.4115453	94.11883793	1.018367714	91.56039706	91.50448561	106.7173289	90.60281524	95.59536883	90.75992149	0.053975674	0.057962301	0.040985536	1.073859696	1.094620487
20180124	YGB	CTR	2	10	7	1.524950188	-0.05626692	2.15073148	1.533939241	0.010182848	1.369776571	-0.024361541	-0.074040179	0.976242152	-0.181715346	0.106597749	-0.124824291	0.026544581	-4.33712478	6.527004719	0.128083782	-0.139062846	1.64604683	1.671602212	0.166002569	0.097806968	1.649878883	1.684011057	-0.052021299	-0.395281419	0.259571249	0.260964932	1.36981442	0.995766617	1.551797432	98.03427673	86.61619394	1.0040104	85.78313787	86.17121314	104.9667254	86.40650845	93.29331815	85.81428017	0.110044148	0.118782779	0.083992109	1.079410228	1.096168402
20180124	YGB	CTR	2	10	8	1.569280136	-0.054281264	2.417837912	1.509577699	-0.097506091	1.23346564	-0.01500614	0.03255757	0.851417862	-0.155170765	-0.138515368	-0.107232453	0.068373128	2.189879939	-10.2932403	0.113611047	-0.115064194	1.734164562	1.760463394	0.14898664	0.113561828	1.550313841	1.579450352	-0.017749658	-0.404631693	0.347708768	0.349549238	1.237313591	0.866054465	1.527230485	98.69282446	90.69720453	0.987016094	82.77138372	88.3512237	104.3099184	92.21709463	92.51268797	93.16918517	0.092649963	0.102384704	0.072396919	1.105070103	1.121828636
20180124	YGB	CTR	2	10	9	1.764331904	-0.073294952	2.658363711	1.49457156	-0.172454539	1.121436401	0.024208503	-0.105957798	0.744185409	-0.086797637	-0.007307078	-0.158021995	0.084116228	-8.103360358	-2.833166722	0.002210898	-0.169900727	1.957126668	1.981890474	0.037000492	0.120699996	1.492991177	1.541380572	-0.047265843	-0.404631693	0.776932389	0.786018528	1.134618953	0.756685409	1.502031312	91.12751114	84.39824954	1.011847363	76.8538148	83.40216672	105.7738164	89.30756145	93.60665417	90.23323283	0.001597588	0.001772162	0.001253108	1.109273523	1.123309321
20180124	YGB	CTR	2	10	10	2.473611061	-0.106923587	2.87704381	1.518780063	-0.532966809	1.166766616	0.121323843	-0.113264877	0.586163414	-0.002681409	-0.226522839	-0.070361842	0.00339213	-10.93652708	-22.43863278	0.166116495	-0.016033849	2.625967827	2.672352172	0.128542617	0.295071751	1.385312993	1.434884096	-0.014924733	-0.38038984	0.753665378	0.756144259	1.282730664	0.597012286	1.537121027	83.45172968	83.97991619	1.097176679	71.62944935	79.88243921	105.525086	91.47730781	90.34812598	93.46395692	0.089461949	0.094972166	0.067155463	1.061592854	1.080344527
20180124	YGB	CTR	2	11	7	1.241238525	-0.09038193	1.734919916	1.597880859	-0.005312095	1.530872812	-0.042456055	0.051575208	1.215129807	-0.215147631	-0.073760883	-0.013091969	0.012644512	2.430414526	-3.487786606	0.061974602	-0.019277401	1.352011391	1.377658661	0.140222104	0.216026433	1.922287222	1.92856054	-0.033692605	-0.500853652	-0.022258371	0.021288647	1.530882028	1.235106859	1.607753032	95.80578041	92.59637638	1.042084977	87.03967647	91.08769619	98.04831997	91.98348551	83.01951681	82.95518511	0.064825876	0.070611185	0.049929648	1.089243818	1.109906462
20180124	YGB	CTR	2	11	8	1.232372536	-0.091417789	2.033440114	1.555424804	0.027408847	1.344645057	-0.035975241	-0.022185675	1.202037838	-0.20250312	0.054908085	-0.199135507	0.056661921	-1.057372081	2.926139367	0.067195265	-0.203718868	1.386581965	1.414574154	0.142937995	0.057340971	1.991299345	2.044300655	-0.087341871	-0.510576196	0.156730752	0.157014894	1.344924375	1.219177871	1.576537779	99.03737619	87.41780636	1.006138685	87.06479269	87.73031454	105.3373893	88.94299677	96.34040502	87.53685769	0.068534322	0.077110169	0.054525124	1.125132153	1.147846218
20180124	YGB	CTR	2	11	9	1.400826336	-0.086073064	2.2956459	1.519449563	-0.109332593	1.229775481	0.02194345	0.032722409	1.002902331	-0.145841199	-0.161294096	-0.214154768	0.069854771	1.868767286	-11.12697504	0.156728955	-0.214210647	1.578888094	1.616747447	0.223411048	0.052131037	1.696649606	1.767795912	-0.014533485	-0.510576196	0.33382132	0.335712517	1.234625996	1.013979042	1.524810589	94.42097407	91.89226166	1.006438194	83.62453982	90.57820082	107.3137999	93.05246983	96.58613112	94.77121306	0.140382472	0.158226761	0.111883216	1.127111944	1.154138387
20180124	YGB	CTR	2	11	10	1.65794003	-0.107392919	2.535452119	1.541393013	-0.276457685	1.086062921	0.015481035	-0.128571687	0.788747563	-0.075986428	-0.085749407	-0.200239562	0.032497192	-9.258207757	-10.75225395	0.111313793	-0.181197443	1.81630844	1.844605022	0.122844395	0.105481461	1.492648319	1.553793123	0.036009229	-0.440711756	0.749962225	0.757774493	1.12069689	0.802762315	1.546353571	93.66678428	87.23059732	1.026650749	79.68606715	85.74236343	106.9359238	92.74250026	94.3699497	93.60234724	0.086671114	0.094950042	0.067139819	1.095521193	1.112588506
20180124	YGB	CTR	2	11	11	1.888455756	-0.161302168	2.747234389	1.556874048	-0.623006765	0.857863813	0.029375744	-0.214321095	0.588508001	-0.043489236	-0.236122707	-0.165381136	-0.012516017	-20.01046171	-26.78061878	0.248021092	-0.034383185	2.016513329	2.054047067	0.177431132	0.18973773	1.31853627	1.366024671	0.006411955	-0.337838561	0.758029986	0.775077384	1.060220615	0.627826817	1.56635441	85.45184455	85.61210404	1.065471575	75.48791302	80.95531109	104.3955356	95.33203753	90.1371204	96.92023352	0.173941222	0.185736304	0.1313354	1.067810735	1.087686095
20180124	YGB	CTR	2	12	6	1.551548157	0.017285122	1.662856669	1.556556932	-0.171548231	1.458166699	0.004163028	-0.146417121	0.97364861	-0.123454732	0.038795158	-0.044812372	-0.063928291	-8.552048713	1.942799929	0.052480125	-0.055039489	1.613197425	1.630220789	0.10006683	0.145907375	1.559658156	1.581288718	-0.059685587	-0.310028206	0.103043907	0.105836871	1.468223048	0.992305729	1.590156849	101.5042184	87.30602962	1.026429737	89.49201655	87.76098607	102.8344447	88.93321004	89.84573598	88.46690488	0.046006833	0.04783487	0.033824361	1.039734035	1.050705891
20180124	YGB	CTR	2	12	7	1.48948623	-0.016166783	1.947199175	1.560719961	-0.26900777	1.355697837	0.013914469	-0.107621964	0.928836238	-0.187383023	-0.098815341	-0.026256955	0.039093879	-6.609248784	-6.273804478	0.080662519	-0.017798564	1.648486558	1.668620659	0.136556097	0.1895837	1.721006499	1.735243583	-0.034617168	-0.331603791	0.140071944	0.144273918	1.382129446	0.953641254	1.577230403	98.27560534	90.61131224	1.028969356	83.71071789	89.03995246	100.3465226	92.29242746	89.28291924	91.26233749	0.069199247	0.076586159	0.054154592	1.106748438	1.120265918
20180124	YGB	CTR	2	12	8	1.551548157	-0.068623298	2.211560254	1.57463443	-0.249532015	1.325825658	-0.011126991	-0.206437305	0.902579283	-0.148289143	0.045703999	-0.071603346	0.010910246	-12.88305326	1.935686366	0.049427117	-0.086916212	1.686887563	1.704949826	0.098321866	0.117327731	1.562380126	1.590270251	-0.098974265	-0.332107459	0.308066091	0.310729994	1.349103369	0.937686191	1.583988891	93.83673469	85.07700474	1.037931893	83.27276583	84.76813284	103.2256264	88.59456093	91.31395802	88.63651626	0.041437556	0.045052097	0.031856644	1.087228621	1.098870066
20180124	YGB	CTR	2	12	9	1.613610083	-0.117282041	2.470096257	1.563507439	-0.415968305	1.226985963	0.013122051	-0.160733307	0.830975937	-0.137378898	-0.152340858	-0.092807283	-0.016732834	-10.9473669	-12.03554164	0.14703471	-0.058365977	1.724908488	1.748343206	0.173547812	0.150442951	1.525776518	1.551918847	-0.01806286	-0.311076946	0.279579975	0.280553277	1.295578707	0.857455051	1.566175446	92.93564767	88.39413699	1.05310126	77.2829902	86.27895635	102.5998403	94.0678957	90.96884896	94.10584834	0.120550442	0.128865383	0.091121586	1.068974783	1.083497943
20180124	YGB	CTR	2	12	10	1.711135967	-0.19839586	2.70935852	1.57662949	-0.598819816	1.186695214	-0.072980262	-0.313074164	0.738168654	-0.154111732	-0.0878198	-0.06679091	0.068309869	-22.98290854	-7.859417339	0.085655482	-0.033284866	1.913848018	1.939588549	0.128442936	0.202991506	1.376435083	1.394834539	0.002227068	-0.353398998	0.549539924	0.553199944	1.329221841	0.816491776	1.592782663	85.06209553	83.4628719	1.064403063	71.48949093	79.9096182	102.7891348	92.39859335	90.24873892	92.55686639	0.063294025	0.070792237	0.050057671	1.118466361	1.13350931
20180124	YGB	CTR	2	13	5	1.294434462	-0.081355026	1.591533468	1.528578495	-0.013092998	1.768092691	-0.020694267	-0.089519371	1.386403404	-0.227478448	0.103695571	-0.028911103	-0.003794346	-3.694431063	4.292745285	0.142525426	-0.039161587	1.353573429	1.385391409	0.23890422	0.190205825	1.92875712	1.955917386	-0.011117454	-0.362344416	-0.030813895	0.03562531	1.768141168	1.407790667	1.579699081	104.0382404	85.7638351	1.002350135	91.1526803	88.27819634	102.8418835	86.41330097	79.46622117	73.10405845	0.14891057	0.155713863	0.110106328	1.045687108	1.070267711
20180124	YGB	CTR	2	13	6	1.214640557	-0.08390816	1.936311543	1.507884228	-0.067282306	1.620786489	-0.028113484	0.014176201	1.357492302	-0.231272794	-0.088928046	-0.0668253	0.073534355	0.598314222	-3.91302355	0.051603865	-0.072789331	1.347362187	1.387824931	0.160835398	0.205656361	1.854816891	1.865241314	-0.096660855	-0.658575354	-0.043918943	0.042080121	1.622182404	1.377125056	1.545875682	102.0994634	94.07281721	0.986055696	87.79322492	91.31178482	102.3355247	90.44295874	83.26328798	79.97989671	0.054164268	0.060082702	0.042484886	1.109268235	1.14258076
20180124	YGB	CTR	2	13	7	1.241238525	-0.09702821	2.252364908	1.479770744	0.009790887	1.399061278	0.003274931	-0.074751846	1.290667001	-0.157738439	0.100925245	-0.273921052	0.030377261	-3.314709328	4.789309961	0.132055006	-0.284071686	1.334500839	1.384282411	0.225597751	0.025783603	1.913089311	2.009791486	-0.129475645	-0.658575354	0.107126319	0.1132153	1.399095537	1.3024172	1.508428183	99.815152	84.52780462	0.98064627	88.33678768	85.5886378	110.7738639	86.81322719	98.46685226	83.05492388	0.139942947	0.15045777	0.106389709	1.075136496	1.115242867
20180124	YGB	CTR	2	13	8	1.418558315	-0.095118987	2.525181857	1.483045675	-0.195427107	1.16246192	0.11123564	0.0261734	1.016745949	-0.127361178	-0.244239462	-0.295311065	0.072807369	1.474600633	-18.29294266	0.221424687	-0.283937179	1.558282412	1.612817491	0.301962133	0.033588695	1.834347977	1.93490326	-0.027104896	-0.614859216	0.281164596	0.283201867	1.178774562	1.025025971	1.496090289	97.2440834	92.22663196	1.008150663	82.1089498	90.88055492	109.2908947	94.21540303	98.88709046	96.580811	0.200953173	0.220746509	0.156091353	1.098497253	1.136941269
20180124	YGB	CTR	2	13	9	1.897321746	-0.133227273	2.751861932	1.594281315	-0.61629824	1.13577535	0.060533622	-0.218066062	0.721434884	-0.05455381	-0.249052205	-0.129341342	0.047645202	-16.81834203	-21.45250118	0.203879093	-0.035086513	2.02782182	2.065156443	0.144772465	0.230946885	1.338927166	1.378630629	0.024194055	-0.354978985	0.838314021	0.839542553	1.29221096	0.755643578	1.600480724	89.4147965	84.98909856	1.101154201	74.55560692	81.18679731	107.4994982	95.36454173	90.33064328	95.73288417	0.142186348	0.151966096	0.107456257	1.068781204	1.088458743
20180124	YGB	CTR	2	15	6	1.66680602	-0.105582827	1.626927061	1.485527349	0.086557903	1.36240604	0.036765856	0.079696189	0.844058348	-0.116604771	-0.037387403	-0.017541237	0.012469801	5.393889799	-2.463519922	0.011327139	-0.036807316	1.763435742	1.785454431	0.039886674	0.180005969	1.490583778	1.518004106	-0.043631889	-0.339690887	0.292540287	0.294787866	1.365152918	0.855793579	1.535753938	104.6032275	91.70201773	0.985166489	92.23177213	90.89777178	104.0301762	88.90119704	89.9440057	89.99060208	0.009083968	0.009610593	0.006795715	1.057972986	1.071183095
20180124	YGB	CTR	2	15	7	1.773197893	-0.088704035	1.892596239	1.522293205	0.136448055	1.428184017	0.008538932	0.042308786	0.826517111	-0.10413497	0.0390102	0.001715096	-0.035435322	2.930369877	2.677174544	0.061752332	-0.013386652	1.827196712	1.850936777	0.087787267	0.192717668	1.393566932	1.425168477	-0.050997839	-0.326940236	0.268445671	0.270530159	1.434687304	0.834125087	1.578796779	105.3116059	88.53583894	1.003382567	87.89087179	88.68595688	103.9271545	88.10454726	89.16032343	88.36792295	0.047795065	0.049250558	0.034825404	1.030452788	1.043841065
20180124	YGB	CTR	2	15	8	1.631342062	-0.062096665	2.171092123	1.530832137	-0.01817036	1.306653859	-0.007436327	0.081318985	0.828232207	-0.139570293	-0.132544511	-0.047790862	0.027045926	5.607544421	-9.362858639	0.108091725	-0.071044672	1.739884025	1.767361167	0.152343308	0.147065924	1.46991355	1.489147146	-0.025951416	-0.402092892	0.336065717	0.336746588	1.306780192	0.843837208	1.544830411	97.62041927	91.24455102	1.006771361	86.20139584	90.30691138	103.3048183	92.26980893	91.2678237	92.95113524	0.08785918	0.093704924	0.066259387	1.06653538	1.083378654
20180124	YGB	CTR	2	15	9	1.684537999	-0.065639885	2.425889625	1.52339581	-0.052290865	1.106409324	-0.029488983	-0.051225526	0.780441346	-0.112524367	0.013197941	-0.190487526	0.082304325	-3.755314219	0.067211951	0.021807586	-0.209526497	1.851316416	1.87714888	0.055347515	0.091776766	1.390670311	1.43638069	-0.071224434	-0.402092892	0.768880752	0.771315938	1.107644315	0.790173704	1.557090584	101.25154	85.89593903	0.986061565	84.82929686	85.36492517	107.1572333	88.85847818	95.25592245	89.39336667	0.016658732	0.018308037	0.012945737	1.099005435	1.114340479
20180124	YGB	CTR	2	15	10	2.32288924	-0.075836603	2.641639443	1.493906827	-0.357856504	1.062199448	0.075962369	-0.038027585	0.58995382	-0.030220041	-0.201640611	-0.147505941	0.048346876	-3.688102268	-24.75572023	0.184414773	-0.128506802	2.486314065	2.523045152	0.122829185	0.180767419	1.391336977	1.436994214	-0.011283354	-0.352353025	0.945402832	0.956114587	1.120860806	0.591950047	1.495570997	88.67272666	87.6442761	1.029465689	76.58872845	84.38347895	104.2177846	92.93189329	92.40631774	94.24037419	0.104894983	0.112274778	0.079390257	1.070354118	1.086166791
20180124	YGB	CTR	2	15	11	2.695260798	-0.145618622	2.848768336	1.569869196	-0.634218154	0.970678964	0.008897554	-0.239668196	0.442447879	0.018126834	-0.072201553	-0.03804828	0.010482426	-28.44382249	-9.195300751	0.049529178	-0.035738042	2.835911225	2.866442474	0.035248974	0.218098081	1.22019854	1.229401994	-0.01883932	-0.291935018	0.911799092	0.912920278	1.159504341	0.503517181	1.606624205	83.33541091	79.59459993	1.093941295	72.60147206	76.63134852	104.5714249	89.42337888	90.82051823	91.02487135	0.024699234	0.025988148	0.018376395	1.052184348	1.063512101
20180124	YGB	CTR	2	16	5	1.391960346	-0.094827679	1.754463502	1.573074753	0.066886997	1.879494379	0.007646478	-0.001527526	1.316807547	-0.144672448	0.052523559	0.038572207	-0.101411703	-0.066464337	2.22119616	0.066567582	0.086892473	1.341820471	1.395665144	0.144071874	0.278588977	1.776440304	1.785434708	-0.130960566	-0.24615842	-0.116024095	0.029489759	1.880684181	1.324731885	1.578956839	93.6022157	86.60017521	1.058613316	81.86615398	88.57129776	96.87929115	87.20253194	62.86776478	64.53712701	0.070158996	0.067631795	0.047822901	0.963978948	1.002661569
20180124	YGB	CTR	2	16	6	1.179176599	-0.081784714	2.120964906	1.580721231	-0.0657077	1.585778175	-0.047027362	0.050996033	1.355379754	-0.246084151	-0.140572713	-0.056298285	0.063313153	2.154731823	-6.099253205	0.128127162	-0.019021671	1.287710424	1.330365269	0.276720664	0.236796321	1.957868809	1.976750305	-0.030426743	-0.575824064	-0.028428892	0.052019951	1.587138911	1.378481876	1.583356557	92.13678805	92.52521891	1.042857708	85.34070623	90.20595363	98.46957121	94.52960891	78.32695035	84.38918198	0.140714221	0.153665846	0.108658162	1.092042044	1.12821546
20180124	YGB	CTR	2	16	7	1.312166441	-0.094597716	2.43019165	1.533693869	-0.045499929	1.505889558	0.00666419	-0.08957668	1.29908147	-0.182770998	0.046458358	-0.252405838	0.041914608	-3.944521382	1.585527186	0.047627822	-0.212580625	1.404467425	1.438691479	0.153826924	0.080379576	1.924229082	1.998361898	-0.274984757	-0.575824064	0.070266632	0.07870342	1.506576783	1.314930372	1.568688683	100.2022647	83.3080659	1.019922987	84.20115536	85.6771353	107.655616	89.29753684	93.23514984	87.74462635	0.04795833	0.051331836	0.036297089	1.070342436	1.096424534
20180124	YGB	CTR	2	16	8	1.267836494	-0.103470202	2.723840114	1.540358059	-0.292071932	1.135183826	0.026427672	-0.043118322	1.046675632	-0.14085639	-0.269174096	-0.248340406	0.037080842	-2.358994197	-19.00542712	0.283303544	-0.16649247	1.350675613	1.4078025	0.420478065	0.097223527	1.746460148	1.83017787	-0.004474885	-0.492340871	0.22341837	0.225843741	1.172155421	1.056990819	1.544949328	87.0434128	93.28910371	1.041345368	77.04940897	87.66456773	106.9079126	99.63563629	94.39561188	100.233041	0.296630597	0.316012132	0.223454322	1.065338961	1.110397522
20180124	YGB	CTR	2	16	9	1.932785704	-0.160424229	2.94520096	1.566785731	-0.749685463	1.236443666	0.027154846	-0.312292418	0.798335226	-0.103775548	-0.201244219	-0.220110128	0.058313791	-21.36442132	-20.24468538	0.210418134	-0.038221049	2.056735799	2.100807768	0.216930245	0.252163275	1.448119091	1.506924538	0.055167156	-0.444545868	0.773056729	0.781412737	1.445967231	0.863501623	1.604405716	83.71650523	79.18771381	1.104447621	71.43770136	78.42173477	108.3349503	94.59580181	89.54744892	95.96664569	0.144683716	0.153962324	0.108867803	1.064130284	1.086932589
20180124	YGB	CTR	2	19	7	1.32989842	-0.124680828	1.787582531	1.495563189	-0.041647314	1.539341672	-0.038801038	0.038048205	1.105789093	-0.187351752	-0.101663834	0.054662852	-0.001705829	1.970666787	-5.108463594	0.079213004	0.044356197	1.41933138	1.44467567	0.150525019	0.26000142	1.727872293	1.739727277	-0.02049706	-0.413109101	0.019371593	0.026978279	1.539904959	1.122193327	1.504745082	95.27298303	93.52692602	0.983322752	82.86363449	90.62038648	96.42005584	91.98112229	86.92914887	89.98038643	0.078927378	0.084235084	0.059563199	1.067247963	1.086305276
20180124	YGB	CTR	2	19	8	1.232372536	-0.132802055	2.087754157	1.456762152	-0.065590409	1.32508696	-0.026368327	-0.063615629	1.160451945	-0.18905758	0.016288288	-0.159555573	0.070358818	-3.137796807	0.430584829	0.029030194	-0.169960557	1.388428345	1.41140399	0.062673944	0.069625856	1.790837155	1.823532181	-0.05212096	-0.457710382	0.207176776	0.207344945	1.326709295	1.177471203	1.467668535	96.63457205	87.78188909	0.947842825	84.2766307	88.04910924	104.4633662	90.93399939	95.37652108	88.65335112	0.029569329	0.033313705	0.023556346	1.126630385	1.145273811
20180124	YGB	CTR	2	19	9	1.409692325	-0.145592185	2.346146114	1.430393825	-0.183848494	1.221259964	0.052377146	-0.047327341	1.000896372	-0.118698763	-0.121549598	-0.215427284	0.051524749	-2.707211978	-9.426743894	0.119455258	-0.214297217	1.557125388	1.587678559	0.175266633	0.050825003	1.679012759	1.734688208	-0.014461709	-0.457710382	0.410160724	0.41051971	1.235020715	1.009020724	1.431001536	91.44825054	90.83163191	0.964005114	79.46524045	88.04411241	106.1647223	91.89048772	96.60486913	93.71300827	0.108491742	0.119838381	0.084738532	1.104585278	1.126258922
20180124	YGB	CTR	2	19	10	1.915053725	-0.181442641	2.584291807	1.48277097	-0.387357136	1.341619609	0.048520398	-0.16887694	0.785469088	-0.067174014	-0.088295612	-0.08979247	0.028931789	-12.13395587	-8.154013884	0.073426973	-0.083857786	2.070930273	2.101182832	0.078779653	0.203802327	1.37953244	1.417904544	0.001501448	-0.368259691	0.708603986	0.709360786	1.396419968	0.806221717	1.490861686	87.25577356	84.68792918	1.05601255	69.93289001	81.86795885	106.3114484	91.55205282	91.64297295	92.03884776	0.050142403	0.054223764	0.038341991	1.081395392	1.09719263
20180124	YGB	CTR	2	19	11	1.649074041	-0.256977282	2.845907631	1.531291368	-0.559569267	1.011683288	0.027926093	-0.257172551	0.695676618	-0.038242225	-0.157624207	-0.093056155	-0.031026946	-20.28796976	-14.2525115	0.150887883	-0.037877901	1.726753285	1.749276556	0.140289115	0.151219046	1.292128005	1.316945508	0.00391252	-0.289035558	0.72464121	0.729452478	1.156123194	0.742674993	1.59133502	76.06999072	82.2667908	1.134857013	64.99424505	76.51368014	103.6806835	93.06237191	90.43958922	94.8427776	0.123577405	0.12939849	0.09149855	1.047104765	1.060762897
20180124	YGB	CTR	2	21	7	1.374228367	0.056447181	1.623968361	1.50679342	-0.052610762	1.281802093	0.025062608	0.033906908	1.012047508	-0.146162395	-0.103534374	-0.140718788	0.041841082	1.918878636	-6.487649097	0.096195837	-0.150866691	1.480017725	1.506941355	0.142951891	0.085799525	1.703078902	1.743994823	-0.011329945	-0.479558394	0.145471183	0.147230253	1.282881327	1.023109615	1.552746203	103.8071915	92.23844212	1.00110197	94.63835508	91.82542971	104.774444	92.16023228	93.73716141	93.02959308	0.091918803	0.098994797	0.069999892	1.076980915	1.096572732
20180124	YGB	CTR	2	21	8	1.560414146	0.046188082	1.873919769	1.531856028	-0.051731366	1.179775293	0.024873359	-0.069627466	0.871328721	-0.104321313	0.043402201	-0.182195728	0.053953575	-4.568770461	2.389405579	0.040601679	-0.196657087	1.685232938	1.71094417	0.071677101	0.070674109	1.640964663	1.705051658	-0.058921073	-0.479558394	0.595087234	0.59580415	1.18090892	0.880309411	1.602329102	107.0463171	89.3886827	1.008345188	93.29258376	89.52021171	106.8478477	89.76857691	95.16315572	88.74802293	0.034072112	0.036797567	0.026019809	1.07999081	1.096467995
20180124	YGB	CTR	2	21	9	1.82639383	0.036100466	2.103975951	1.556729387	-0.184598077	1.077067139	0.03780477	-0.026225265	0.689132993	-0.050367738	-0.113135581	-0.127685181	0.033190076	-2.179364882	-11.7606848	0.111240555	-0.129013158	1.940377181	1.966470643	0.118985072	0.128322584	1.374623059	1.423493016	-0.035155492	-0.378432121	0.844648863	0.851566903	1.092771738	0.691468695	1.583113059	100.2078555	92.40115195	1.028795204	86.64008038	91.68316277	105.7518032	92.51462168	92.5900157	93.24878078	0.081075939	0.086135804	0.060907211	1.062408966	1.076695842
20180124	YGB	CTR	2	21	10	2.447013093	0.000103841	2.314004043	1.594534157	-0.192287721	1.173821428	0.013251551	-0.139360845	0.561447812	-0.017177661	0.075682712	-0.061475116	0.074550097	-13.94004969	6.681752803	0.070281425	-0.09489993	2.626281303	2.658239537	0.064875784	0.216899806	1.319004381	1.361396092	-0.010971139	-0.334561137	0.831591691	0.83401028	1.189466819	0.578740152	1.598198472	93.25670167	87.88520208	1.050235539	82.80238137	87.02220228	104.2859932	88.4671753	91.85119495	88.46390927	0.037845506	0.040618068	0.028721311	1.073260013	1.086320112
20180124	YGB	CTR	2	21	11	2.650930851	-0.037392265	2.542899222	1.607785707	-0.240797256	1.172562974	0.030897498	-0.063678134	0.499972696	0.057372436	-0.073146789	0.008295774	-0.037915908	-7.258296883	-7.808447619	0.046253287	0.000500624	2.725646266	2.762186521	0.047803668	0.243528366	1.265264231	1.283477064	-0.008619593	-0.304732544	0.8497256	0.855256672	1.197032684	0.507266397	1.615740637	95.46748322	88.42254656	1.078817138	79.07315625	86.87898982	104.0357966	90.58236194	90.37151812	90.91396514	0.023998721	0.024675116	0.017447942	1.028184596	1.04196853
20180124	YGB	CTR	2	21	12	2.757322724	-0.08434773	2.771549002	1.638683205	-0.409991491	1.127809774	-0.03069299	-0.136824922	0.50826847	0.019456528	-0.051311431	-0.109942202	0.005756403	-15.0667445	-10.21542778	0.064364749	-0.108863975	2.878443054	2.912178496	0.050251506	0.203645005	1.218630492	1.21901917	-0.009624737	-0.304732544	0.828660299	0.831302833	1.200019962	0.526722369	1.646667021	86.71482191	85.4001246	1.097130605	75.54579392	82.87760349	104.7637079	90.10739688	92.22501643	91.33774415	0.031623172	0.033012277	0.023343205	1.043926787	1.056161642
20180124	YGB	CTR	2	21	13	2.597734914	-0.164296071	2.991471908	1.607990215	-0.556868778	0.836959279	-0.099190909	-0.188136353	0.398326268	0.025212931	-0.074828773	-0.073005279	-0.014669476	-25.28217228	-13.66730709	0.082845805	-0.047994552	2.690880823	2.717032329	0.064611033	0.197399365	1.256693259	1.2628976	-0.034731594	-0.257611816	0.903684687	0.905218624	1.005287855	0.441242332	1.656174042	79.08388376	81.26034074	1.086798808	72.02095252	78.19222935	104.6004557	91.65029727	91.03539288	91.82391668	0.043540264	0.045101469	0.031891555	1.035856588	1.045923629
20180124	YGB	CTR	2	22	6	1.897321746	-0.010163036	1.540876812	1.411855284	0.198492056	0.966806898	0.081293055	-0.053029986	0.762328088	-0.105981381	0.253784446	-0.308002889	0.141017627	-3.979267739	27.81865328	0.270764808	-0.280310668	2.204605656	2.270279891	0.231750053	0.125073771	1.555864068	1.7070055	-0.016238906	-0.703786388	0.937077231	0.951587583	0.986972479	0.771484509	1.484057826	107.7122056	86.92015174	0.936965967	89.26954189	87.16616109	114.6912015	85.39423792	95.77719177	83.11099938	0.173690593	0.201820943	0.142708958	1.161956669	1.196570848
20180124	YGB	CTR	2	22	7	2.606600903	0.028542915	1.729404157	1.493148338	0.090410125	1.136300972	0.065715161	0.200754461	0.4543252	0.035036247	-0.258935669	0.049424126	0.032030892	23.83938554	-30.42764788	0.209899753	-0.003984658	2.86315921	2.903760923	0.137848932	0.246626293	1.260385748	1.279011678	-0.07541808	-0.236546574	0.984646415	0.989060799	1.139892052	0.497937023	1.496860273	92.12256119	93.43576963	0.996900564	85.54853375	94.80902637	97.46773138	90.81764258	90.29363844	94.20503151	0.103676763	0.113881292	0.080526234	1.098426386	1.114002884
20180124	YGB	CTR	2	22	8	2.402683146	0.046172889	1.950982846	1.558863499	0.022813543	1.156888868	0.050456873	-0.058181208	0.503749325	0.067067139	0.090764878	0.041211799	-0.02468372	-6.588262336	10.00995017	0.104847809	0.028645355	2.586500504	2.617773343	0.08270539	0.24212357	1.223249223	1.257302412	-0.099393794	-0.273114569	0.907266576	0.909678395	1.157113785	0.511513868	1.583456013	99.35071053	86.08392217	1.043665061	83.28921398	87.32941893	102.1030268	86.08884335	89.46646452	87.61675541	0.05732734	0.06171317	0.043637801	1.076505035	1.089520833
20180124	YGB	CTR	2	22	9	2.234229346	0.05062153	2.176576175	1.609320372	-0.175186061	1.108654866	0.032201887	0.03258367	0.544961124	0.042383419	-0.185444459	-0.003604359	-0.002748826	3.421687833	-19.18956767	0.148000157	0.00136354	2.426820444	2.460399654	0.116414495	0.244280781	1.251049769	1.287715701	-0.02711941	-0.303892645	0.899844178	0.902056641	1.122410695	0.547577096	1.610886564	91.4546462	92.06691909	1.081748274	79.18501653	89.98823772	102.5859905	94.64530155	89.85472118	93.55128471	0.086246113	0.093680548	0.066242151	1.086200237	1.101229674
20180124	YGB	CTR	2	22	10	2.526806998	0.016460248	2.392763874	1.641522259	-0.318088859	1.143521368	-0.009925222	-0.152860788	0.541356765	0.039634593	0.020604039	-0.101504758	-0.019886771	-15.76787984	-0.967346579	0.014359089	-0.115208619	2.726554311	2.756476093	0.034816004	0.193399657	1.261961935	1.297567332	-0.021079933	-0.303892645	0.890506515	0.895474283	1.186937926	0.563918849	1.661892358	84.3487678	82.97598791	1.086727756	80.13750376	83.99726929	103.6532852	88.75817535	92.41146525	89.71202104	0.007447795	0.008036553	0.005682701	1.079051274	1.090893011
20180124	YGB	CTR	2	22	11	2.509075019	-0.045567079	2.615750541	1.631597037	-0.467293304	0.925493943	-0.053225081	-0.13225675	0.439852007	0.019747822	-0.137570089	-0.016869394	-0.008197985	-16.73522642	-15.79917673	0.092334969	0.023689281	2.71669641	2.746804998	0.062919508	0.251389367	1.294146549	1.314033397	-0.026893073	-0.263235919	0.931675467	0.932370017	1.036774841	0.459729934	1.637771721	87.26158304	85.83794417	1.079360029	75.90181419	82.84937219	103.3376054	91.08766498	89.9279124	91.9459901	0.048066234	0.052043627	0.036800402	1.08274818	1.094748055
20180124	YGB	CTR	2	22	12	2.447013093	-0.136689273	2.79622186	1.578371957	-0.671803122	1.051317886	-0.090432502	-0.269826839	0.422982613	0.011549837	-0.088240932	0.092593487	-0.104966359	-32.53440315	-2.245588298	0.001927515	0.107910647	2.553971632	2.591636359	0.098551159	0.317008325	1.34091724	1.367676664	-0.030119078	-0.22136488	0.721107655	0.721173301	1.247633252	0.501850787	1.612949761	83.95454964	79.69203542	1.062131795	73.61481367	78.02352762	101.2874774	88.57133924	88.14315285	90.08702661	0.001067325	0.001113977	0.000787701	1.043709835	1.059101958
20180125	GGG	CTR	2	12	9	1.143713732	-0.26279873	1.682788923	1.364649402	0.100838312	1.475786186	-0.001193827	0.153544634	1.23900872	-0.145082801	-0.119515104	0.075852542	0.021815663	7.064384756	-5.581860825	0.126895705	0.0365006	1.194850522	1.216257863	0.197260811	0.210835941	1.698635633	1.710958603	-0.014744364	-0.217656953	0.200710212	0.20230918	1.479227242	1.256888055	1.378371133	98.0813075	90.40800823	0.898063021	85.31496031	89.94329199	96.37384489	93.31101858	88.03374151	95.72350231	0.150192534	0.156907819	0.110950583	1.04471118	1.063428574
20180125	GGG	CTR	2	12	10	1.017635053	-0.243740289	1.961712512	1.363455575	-0.057356368	1.332113532	-0.017167175	0.03402953	1.314861262	-0.123267138	-0.174897846	-0.007863404	0.07841772	1.482523931	-7.634120135	0.179153048	-0.027268614	1.122926767	1.151323143	0.370170195	0.20952919	1.545961183	1.561402377	0.064778675	-0.272341856	0.36092637	0.36884591	1.333347747	1.321065076	1.37508495	97.41834044	90.7657657	0.901392034	80.00134114	87.36037367	101.4762692	100.0255466	90.93566464	99.37430479	0.225625283	0.248970069	0.176048424	1.103467066	1.13137135
20180125	GGG	CTR	2	12	11	1.40487671	-0.254580643	2.21348197	1.3462884	-0.589627635	1.7672175	0.164387521	-0.140868317	1.306997858	-0.044849418	-0.393353821	-0.07599123	-0.087930863	-6.151596204	-17.30788672	0.412679425	-0.031763248	1.357263459	1.433125312	0.618181921	0.177018006	1.798395941	1.90224266	-0.006180738	-0.270327779	0.008188914	0.010853542	1.862986431	1.315332183	1.34744979	89.08234512	92.19530928	0.992038551	73.84279715	90.12257776	100.727622	104.5432429	92.75230335	102.2655092	0.429995249	0.415422104	0.293747787	0.966108591	1.020107531
20180125	GGG	CTR	2	13	6	1.47692167	-0.305165608	1.501666655	1.331195503	0.025501838	1.76191859	0.003922282	-0.030426125	1.120193985	-0.095734021	0.050167074	0.09660793	-0.082315683	-1.555855562	2.485319798	0.06959808	0.076952407	1.401890176	1.433537455	0.134294005	0.309759367	1.735094801	1.751119706	-0.073411221	-0.295421338	-0.036778299	0.024240888	1.762103136	1.124688986	1.380258027	105.1273605	87.4455268	0.88665148	88.68109781	87.58848466	95.99468036	87.8908397	76.9932094	78.04168845	0.070209886	0.066643039	0.047123745	0.949197378	0.970625243
20180125	GGG	CTR	2	13	7	1.125702492	-0.30034576	1.834669268	1.335117786	-0.071647636	1.332015779	-0.036925056	0.019740949	1.216801915	-0.178049704	-0.139680981	-0.052087042	0.083449596	0.929464236	-6.808945689	0.126500204	-0.062201099	1.215341328	1.23594798	0.186562943	0.124754743	1.564743251	1.584326851	0.015647761	-0.322069944	0.4417795	0.44291089	1.33394131	1.229918007	1.363423327	101.3535984	92.88138605	0.864029704	85.2802668	91.14353499	102.3237882	93.10748717	91.75826015	95.6769556	0.147200049	0.158921478	0.112374455	1.079629242	1.097934835
20180125	GGG	CTR	2	13	8	1.269792411	-0.313887164	2.08642025	1.29819273	-0.17832804	1.395665586	0.01870003	-0.119940032	1.164714873	-0.094600108	-0.023585407	-0.129576142	0.028349371	-5.879481453	-2.014440052	0.024635782	-0.144050669	1.306391764	1.331948718	0.076014727	0.088993466	1.466113348	1.519960957	-0.074067713	-0.448656608	0.225423584	0.226102794	1.407012195	1.174689545	1.306989383	96.63540396	89.53681285	0.868483284	81.37334616	86.92565969	104.7771582	93.56254205	95.12017038	91.16350203	0.026669073	0.027437758	0.019401425	1.028823099	1.048949975
20180125	GGG	CTR	2	13	9	1.359848611	-0.347591163	2.350201046	1.31689276	-0.232715945	1.23751212	0.083902719	-0.143525438	1.035138731	-0.066250738	-0.052139657	-0.195236486	0.093651616	-7.893921504	-5.219908161	0.069692576	-0.202679246	1.461352533	1.485981034	0.098865077	0.017664168	1.482635862	1.544052199	-0.006840806	-0.448137161	0.633447551	0.633628649	1.259203303	1.047139391	1.319133378	87.43950405	87.85260172	0.929721647	72.17126299	86.67575166	107.1486556	90.64815432	96.52352632	92.48059742	0.067444497	0.072478793	0.051250246	1.074643546	1.092754754
20180125	GGG	CTR	2	14	9	1.648028449	-0.04289059	1.570653135	1.424514614	-0.462135721	1.567448289	0.027098031	-0.382873618	0.8529306	-0.153730964	0.148494525	0.169704575	0.028792519	-24.17492444	11.26617442	0.200478561	0.090373133	1.742061307	1.788068259	0.223370299	0.365193592	1.533062417	1.575690815	-0.006317678	-0.25766922	0.112374322	0.11529429	1.634155306	0.947478773	1.460538785	98.79080117	80.61756122	0.964526079	83.29614921	81.43721357	100.2820885	86.32975777	88.29063864	84.61182457	0.162749439	0.172035562	0.121647512	1.057057789	1.084974146
20180125	GGG	CTR	2	14	10	1.188741832	-0.130234241	1.866900862	1.451612645	-0.251210828	1.183475885	-0.029110349	-0.234379093	1.022635176	-0.124938445	0.031840053	-0.059345525	-0.007983612	-12.90875002	1.034831681	0.023842063	-0.07654265	1.228954396	1.243760301	0.070451014	0.091252525	1.522576181	1.525880646	-0.067519341	-0.3551953	0.303550434	0.304439166	1.209843812	1.056563238	1.481165413	100.984325	86.6345084	0.946571169	88.03774463	83.87588467	102.0111545	87.20958178	92.74756113	88.63383378	0.027436143	0.028364249	0.020056553	1.033827836	1.046282942
20180125	GGG	CTR	2	14	11	1.260786791	-0.177713088	2.090577804	1.422502296	-0.227402467	1.115605168	-0.03628457	-0.20253904	0.963289651	-0.132922056	0.002124383	-0.127903874	0.061423997	-11.87391834	-1.616761055	0.021163763	-0.136622103	1.37277024	1.391814582	0.235615866	0.078513383	1.380064102	1.397821201	-0.039049461	-0.355219579	0.594352006	0.595795292	1.138545902	0.993286105	1.445217018	98.66443016	84.58973687	0.915473642	85.33088368	85.31364829	106.1731048	91.02939492	94.63653659	91.09400577	0.021802687	0.023739208	0.016786155	1.08882029	1.103925415
20180125	GGG	CTR	2	14	12	1.855157707	-0.220692154	2.301427181	1.386217726	-0.939259829	1.399562733	0.167308134	-0.200414657	0.835385777	-0.07149806	-0.479778366	-0.117031671	-0.085838693	-13.4906794	-29.94632242	0.473622163	0.071900429	1.845442925	1.934170498	0.45599042	0.321875724	1.527233342	1.59241444	-0.01826459	-0.271972116	-0.003949978	0.012365625	1.685522136	0.862059977	1.38727679	92.07846328	90.83313483	0.986045564	78.89658398	90.93031257	102.4353339	100.8151225	84.54737743	98.56850052	0.362949662	0.361049027	0.255300216	0.994763366	1.042590875
20180125	GGG	CTR	2	15	9	1.765101508	-0.170198479	1.717728845	1.3808183	-0.234740962	1.389050928	0.019515388	-0.191630082	0.754158357	-0.067750158	0.084024678	0.107728526	0.014501948	-14.25701252	7.140535251	0.119447227	0.05072598	1.814001267	1.845124617	0.125565912	0.268007711	1.237425953	1.25837731	-0.013928423	-0.263714787	0.544461257	0.544820485	1.40874618	0.781067858	1.404161967	100.2717285	87.97023279	0.910952742	84.96673012	87.16237054	102.9412737	89.54213406	88.45792658	86.47942008	0.093122255	0.095702082	0.067671591	1.027703653	1.045336265
20180125	GGG	CTR	2	15	10	1.51294415	-0.214564521	1.980259471	1.400333688	-0.162915213	1.252298286	0.000543081	-0.107605404	0.861886883	-0.05324821	-0.009010361	-0.058114604	-0.010021592	-7.116477266	-1.138712196	0.002488866	-0.087601318	1.533699456	1.551239151	0.048583931	0.098518374	1.205644717	1.20565191	-0.067788778	-0.347427716	0.662606033	0.669057007	1.262850887	0.870208764	1.435917583	102.774362	90.45839016	0.917378614	86.08529727	87.88704788	103.962941	87.38906534	92.72471049	89.77812579	0.002294966	0.002326449	0.001645048	1.013718488	1.025311576
20180125	GGG	CTR	2	15	11	1.648028449	-0.245355496	2.216943847	1.40087677	-0.259420385	1.148618285	0.052210767	-0.116615766	0.803772278	-0.063269802	-0.116072726	-0.126139253	0.107096478	-8.255189462	-10.6964736	0.11621291	-0.128307488	1.786355256	1.80622454	0.116394369	0.07040246	1.279132311	1.31430331	0.024880697	-0.347427716	0.901965076	0.907598206	1.177549532	0.814648501	1.411325735	96.94066171	89.2881914	0.935261767	79.60627386	87.67627288	107.051288	92.96356078	93.56894766	93.84728732	0.092002906	0.099725144	0.070516325	1.083934721	1.095991116
20180125	GGG	CTR	2	16	8	1.332831751	-0.197273463	1.753383054	1.407479133	-0.183992168	1.398502559	-0.050471885	-0.076524435	1.002848151	-0.083632484	-0.110107191	0.062449584	-0.052646445	-4.363618454	-5.57329979	0.088690958	0.055654756	1.330674863	1.351975317	0.108979203	0.239414503	1.465537346	1.47773753	-0.0038656	-0.303537464	0.188035154	0.190063562	1.410553978	1.009234757	1.409212994	92.8306225	89.73995672	0.9162009	81.94738218	89.50558695	95.3387001	96.64607635	87.59343436	94.25597212	0.094258905	0.094106369	0.066543251	0.998381725	1.014363078
20180125	GGG	CTR	2	16	9	1.341837371	-0.232047983	2.017700037	1.357007248	-0.410196729	1.307210763	0.041183826	-0.186631625	1.065297735	-0.13627893	-0.185393084	-0.160418436	0.051412452	-9.936918244	-12.41220703	0.208945906	-0.13021143	1.445652958	1.478057634	0.28166693	0.058479413	1.621317047	1.651911137	0.003219089	-0.383528928	0.30077546	0.300809387	1.37005888	1.090074573	1.371216247	97.99938216	92.06705343	0.901245643	84.97643148	88.08993019	102.3258464	94.08071113	94.3566143	97.50051786	0.204401847	0.220216057	0.155716267	1.077368234	1.101517715
20180125	GGG	CTR	2	17	8	1.48592729	-0.321796422	1.724919196	1.33907825	-0.071856004	1.478302584	0.024140331	0.006895409	1.023082598	-0.148096938	-0.087826758	-0.01068026	0.057193274	0.38615829	-4.956658375	0.070367027	-0.031266373	1.594544076	1.61202248	0.10444765	0.155272291	1.454959746	1.47637897	-0.030383427	-0.290539245	0.456555409	0.459420912	1.48004791	1.033768955	1.362407837	99.69086431	94.4240135	0.890391102	83.37120094	89.79152734	102.4039057	89.47681329	90.24354687	92.11769804	0.062409064	0.066970978	0.047355633	1.073096972	1.084859596
20180125	GGG	CTR	2	17	9	1.341837371	-0.335377207	2.004318384	1.363218581	-0.055707076	1.324064222	-0.010459161	-0.080931349	1.012402338	-0.090903665	0.047524157	-0.028360314	0.00267835	-4.570500085	2.626115364	0.05782364	-0.052023505	1.390461972	1.403810507	0.114266593	0.113033392	1.363701622	1.373452459	-0.043815002	-0.247908069	0.486525073	0.490289289	1.32523558	1.019692039	1.389088322	100.6412212	86.85891341	0.89641612	82.93000249	85.82475846	102.7956031	88.24355573	91.38810461	88.30461232	0.058811372	0.060942539	0.043092882	1.036237328	1.046185281
20180125	GGG	CTR	2	17	10	1.50393853	-0.345905844	2.254566522	1.352759419	-0.156125657	1.391836543	0.024721229	-0.033407192	0.984042024	-0.088225315	-0.116785097	-0.091302666	0.029030674	-1.944384721	-7.605487938	0.109124785	-0.104654028	1.584941871	1.603915719	0.133851551	0.09540077	1.351014564	1.36366708	0.006178322	-0.354803543	0.621208533	0.625174169	1.400565666	0.988553717	1.354498495	92.38501743	88.34180835	0.909424755	78.9671699	85.68428222	101.906843	90.30108435	92.84669351	93.71193005	0.097369976	0.102614401	0.072559339	1.053860806	1.066476912
20180125	GGG	CTR	2	17	11	1.53095539	-0.375413594	2.517623629	1.377480648	-0.214162406	1.187785285	-0.048957062	-0.150192289	0.892739358	-0.059194641	-0.023416253	-0.186448463	0.014418277	-9.549872659	-4.259832461	0.047818961	-0.201030345	1.598688564	1.619881573	0.160377218	0.015064006	1.22682419	1.256883889	-0.019844007	-0.354803543	0.788536282	0.78920788	1.206938034	0.907218436	1.386778769	87.06983178	84.03274734	0.949298743	69.12389157	84.32240785	108.0098977	91.13136754	96.50835104	91.68865588	0.042301062	0.044172563	0.031234719	1.044242422	1.058085418
20180125	GGG	CTR	2	19	8	1.251781171	-0.266736319	1.633982649	1.393155943	-0.065106157	1.283906677	-0.063036896	-0.161269241	0.994089169	-0.134003196	0.171670016	0.04043103	0.043273886	-9.214710127	9.790726352	0.18764348	0.005455779	1.420859197	1.452218083	0.266052169	0.214416776	1.500982523	1.52587372	0.004388523	-0.418024244	0.48603895	0.489074934	1.285556365	1.015961565	1.429886289	102.5641805	86.49402092	0.897274577	89.90531062	86.00017811	98.5823716	83.605598	89.54857499	83.22424029	0.186765835	0.211992288	0.149901185	1.135069954	1.160121366
20180125	GGG	CTR	2	19	9	1.47692167	-0.279041383	1.876641011	1.330119047	0.006862306	1.367305226	0.032248082	0.010400775	1.034520199	-0.09072931	-0.008084794	-0.122058237	0.054546784	0.576016225	-0.430590283	0.009893041	-0.141007608	1.680513798	1.698964812	0.082340779	0.08776436	1.493460141	1.543729751	-0.025094438	-0.418024244	0.762221925	0.766619598	1.367322447	1.038543223	1.397877861	107.8797319	91.15683367	0.882557205	86.69892091	88.76121625	106.4276028	86.67620412	93.39616773	89.5866679	0.008325354	0.009472996	0.006698419	1.137848968	1.150341854
20180125	GGG	CTR	2	19	10	1.45891043	-0.277744407	2.135061699	1.362367129	0.023460858	1.324669551	-0.001239187	0.002315981	0.912461961	-0.036182526	0.008354412	0.034716035	-0.043412819	0.145425942	0.500009908	0.023521783	0.016405302	1.561884159	1.572046685	0.064033269	0.164343441	1.255153179	1.256383538	-0.039746156	-0.203125226	0.707344976	0.71433583	1.324877289	0.913182003	1.368808326	95.111214	87.7984704	0.909412499	78.93605199	87.73843545	100.7804068	89.55810039	88.82614609	89.36764665	0.021297882	0.022801143	0.016122843	1.070582626	1.077548458
20180125	GGG	CTR	2	19	11	1.52194977	-0.273310305	2.385424244	1.361127941	-0.144648719	1.4773281	0.03932159	0.010670393	0.947177996	-0.079595344	-0.169843178	0.036968146	0.019899151	0.645435851	-9.832721548	0.151209248	0.024530817	1.696031421	1.720654658	0.187042449	0.172145985	1.425986851	1.438454447	-0.012066336	-0.361216413	0.520730815	0.524511213	1.484392659	0.950576369	1.364779423	85.85381258	89.37869204	0.942363448	73.31924422	87.77872564	97.58550799	91.95675026	88.54865802	94.56431327	0.126083849	0.140505406	0.099352325	1.114380681	1.130559426
20180125	GGG	CTR	2	19	12	1.44990481	-0.300648913	2.664639255	1.400449532	-0.219379051	1.279046443	0.050401116	-0.159172784	0.984146143	-0.059696193	-0.029796295	-0.157037196	0.043364176	-9.187285697	-3.682159811	0.046234111	-0.168368835	1.64059861	1.660643294	0.211230993	0.059280997	1.42665048	1.465692251	-0.031258709	-0.361216413	0.723619437	0.727017334	1.297723765	0.998720802	1.408166341	84.97705767	86.69941993	1.000113608	68.57860897	84.60535944	105.0133473	91.39873229	94.84336537	91.87765774	0.039854298	0.045095999	0.031887687	1.1315216	1.145346427
20180125	GGG	CTR	2	20	9	1.954219527	-0.166958948	1.610250396	1.34883152	-0.025726767	1.102579384	0.044668383	-0.018347619	0.589782259	0.022759588	-0.003742538	-0.017796749	0.022066014	-1.781847774	-0.429823727	0.027247922	-0.029657269	2.081076727	2.092813264	0.057045551	0.13427193	1.239361318	1.240700477	-0.013883512	-0.203941903	0.91792249	0.927007136	1.102879488	0.590506348	1.370145971	99.7451702	87.22005881	0.892484483	88.54165208	87.67616352	100.6725893	90.19530783	90.56465275	89.23641241	0.018516559	0.019718553	0.013943122	1.064914508	1.07092025
20180125	GGG	CTR	2	20	10	2.089303826	-0.171821307	1.818637899	1.393499903	-0.143780685	1.183462385	0.017958039	-0.022090157	0.57198551	0.044825602	-0.082020575	0.050903947	-0.030008755	-2.211671501	-7.277124095	0.038433636	0.042449232	2.172309481	2.190141452	0.049463445	0.205353092	1.217981079	1.221502976	-0.038017853	-0.187361145	0.896281924	0.897718402	1.192164461	0.574164378	1.425368795	102.1347832	89.68469317	0.927434752	83.75307134	87.68479202	99.54592111	89.43973159	88.69969381	91.0922278	0.025021006	0.026015062	0.018395427	1.039728858	1.048263745
20180125	GGG	CTR	2	20	11	1.936208287	-0.198995856	2.04231229	1.411457942	-0.181603374	1.195900265	-0.008734406	-0.104110732	0.622889457	0.014816847	-0.019428437	0.004764437	0.034633062	-9.488795596	-1.646217784	0.01142932	-0.007564612	2.07480087	2.086397769	0.060698524	0.152513081	1.318993727	1.32669414	-0.074750908	-0.186670315	0.892878366	0.894682004	1.209610363	0.631703933	1.413278564	91.93135916	87.82357451	0.930199624	79.22270835	86.46180447	98.52820205	88.06864131	90.03357552	89.52417131	0.007790386	0.008348017	0.005902939	1.071579377	1.077568866
20180125	GGG	CTR	2	20	12	2.017258866	-0.233318894	2.26833744	1.402723536	-0.503028035	1.238374739	0.04009193	-0.123539168	0.627653894	0.04944991	-0.250179387	0.023563986	-0.062686753	-11.13501338	-18.71548236	0.188897995	0.083088771	2.062938761	2.093447463	0.115077671	0.2370904	1.214561238	1.228897126	0.062937411	-0.245332163	0.868903908	0.897833879	1.336641013	0.641604731	1.405946439	86.17940591	90.67981363	0.967706739	73.90786949	87.25465457	99.6360514	93.88950523	87.74502588	95.2503266	0.129495898	0.132428272	0.093640929	1.022644538	1.037768379
20180125	GGG	CTR	2	21	8	2.179360025	-0.09328544	1.513901093	1.313431455	-0.27762915	1.278027641	-0.042116501	-0.237202177	0.519470742	-0.041925775	0.143508916	0.193956364	0.005960803	-24.54251935	17.06077147	0.187306913	0.110915447	2.301239206	2.336265466	0.135030688	0.251922763	1.233071891	1.256103054	-0.053939762	-0.181004415	0.899842041	0.924192026	1.30783508	0.572601515	1.322838778	95.87016291	86.46999043	0.848955001	83.68991653	84.89605639	97.42212454	85.85835657	87.30143095	85.41075307	0.115108406	0.121545763	0.085945833	1.055924299	1.071996109
20180125	GGG	CTR	2	21	9	1.756095888	-0.145757349	1.755448318	1.271314954	-0.309328558	1.310942925	0.02269127	-0.093693262	0.713427106	-0.035964971	-0.142227163	0.12050842	-0.007732395	-7.481747874	-8.314464411	0.101443357	0.121747113	1.840875657	1.865049479	0.110369336	0.22635576	1.204221939	1.213747738	-0.021622487	-0.205951745	0.770252628	0.792990342	1.346943024	0.720451346	1.274392388	93.85010391	91.02184039	0.851879183	79.01758615	88.09146679	98.16825013	92.83653643	85.78830863	92.99955108	0.077931701	0.081694042	0.057766411	1.048277414	1.062043076
20180125	GGG	CTR	2	21	10	1.48592729	-0.204220447	2.00321653	1.294006225	-0.28730845	1.255895825	0.043684807	-0.235920424	0.833935526	-0.043697367	0.068116083	0.025109741	0.025057733	-15.79621229	4.743337788	0.078866877	-0.011299754	1.590232825	1.607323349	0.108926841	0.164029793	1.276679571	1.300093182	-0.019654203	-0.303422359	0.660218773	0.661572426	1.288340199	0.867765157	1.300931465	93.05563017	84.92634429	0.878561634	79.74749439	83.25407469	100.7018552	88.86333024	89.91307968	87.39675846	0.070137281	0.075060608	0.053075865	1.070195585	1.081697173
20180125	GGG	CTR	2	21	11	1.575983489	-0.258521744	2.240580841	1.337691031	-0.264299776	1.252212418	0.108138202	-0.167804342	0.859045267	-0.018639633	-0.008099439	-0.086477144	0.024232847	-11.0528745	-1.773964216	0.01681078	-0.102839559	1.685546577	1.699853539	0.058192279	0.087162567	1.357338326	1.377960253	-0.057278849	-0.303422359	0.70448869	0.709972587	1.279800888	0.875479585	1.339620367	90.01103781	86.92461176	0.940122611	75.92995868	85.23355061	103.5098146	87.40311237	92.30032864	90.41614677	0.014104643	0.015085204	0.01066685	1.069520454	1.078598571
20180125	GGG	CTR	2	21	12	1.711067788	-0.308474402	2.477248988	1.445829234	-0.3400758	1.18536454	0.155992638	-0.175903781	0.772568124	0.005593214	-0.101144169	-0.099508594	0.097741715	-12.82683871	-9.546438843	0.114097987	-0.082188143	1.89983756	1.916250334	0.191892052	0.109906274	1.283618898	1.312125509	0.005572007	-0.275825734	0.842435258	0.851610775	1.233183134	0.792360353	1.447981642	91.72110767	87.39076736	1.032563308	73.73192851	83.65412856	102.432606	92.64361391	91.87059333	93.50149605	0.084933009	0.094303055	0.06668233	1.11032279	1.119914913
20180125	GGG	CTR	2	22	8	1.621011589	-0.215113033	1.686070988	1.379778283	-0.378453906	1.197354529	0.039630156	-0.351669934	0.758367563	-0.13850859	0.162316358	0.043930005	0.095040026	-24.87808102	11.59847692	0.159491071	-0.042915191	1.798186733	1.828679775	0.180632043	0.250960391	1.529859762	1.573780771	0.015885705	-0.388502137	0.687500916	0.690003252	1.255740908	0.847335667	1.410337495	100.9803574	85.1697838	0.921427231	82.63433687	82.60184464	105.7917824	87.1841927	90.42438146	85.08589587	0.125434379	0.139144246	0.09838984	1.109299122	1.128110242
20180125	GGG	CTR	2	22	9	1.50393853	-0.286640821	1.912370994	1.419408439	-0.189462222	1.260962946	-0.029864401	-0.189353576	0.802297569	-0.043468565	0.093643353	0.086727552	-0.03909202	-13.2796041	7.134949831	0.111198095	0.043140671	1.539904634	1.564341579	0.112636195	0.222633066	1.282422154	1.296425326	-0.062708267	-0.27540215	0.672225618	0.681326128	1.275117047	0.825485119	1.437601961	97.46928796	84.69853172	0.935301727	80.50928105	85.40881517	101.4504245	83.08105647	88.58116675	86.00027239	0.102121814	0.104564017	0.073937926	1.023914611	1.040163243
20180125	GGG	CTR	2	22	10	1.45891043	-0.322449181	2.150692991	1.389544037	-0.113364529	1.247499632	-0.03662657	-0.095710223	0.889025121	-0.082560584	0.022565554	-0.042641411	0.00775482	-6.14465427	1.205412005	0.025128458	-0.068002705	1.542141903	1.55654917	0.058778587	0.126973068	1.275320835	1.282593374	-0.03993775	-0.277146269	0.648358077	0.652542377	1.252639952	0.89796568	1.392267399	93.41136344	88.89760749	0.920153117	76.51366178	86.38916242	104.9543986	90.96367029	91.72978847	89.36741793	0.023043927	0.024358593	0.017224126	1.057050434	1.066925795
20180125	GGG	CTR	2	22	11	1.774107128	-0.343875077	2.386470421	1.352917468	-0.202105787	1.428596112	0.034802756	-0.073144669	0.84638371	-0.074805764	-0.088900471	-0.044549474	0.012798153	-4.939242265	-6.485955104	0.084803295	-0.060505702	1.879529438	1.89983901	0.173634748	0.127655038	1.28458591	1.288510931	-0.017250389	-0.31757087	0.654314013	0.664137619	1.442821403	0.852825557	1.364895926	82.72435741	87.79231953	0.95434804	69.82985262	87.0529565	102.7111746	89.19563152	90.96466858	92.46090638	0.063808508	0.067600185	0.047800549	1.059422742	1.070870513
20180125	YYB	CTR	2	7	6	1.490726968	-0.256974434	1.616976118	1.328871644	0.130950005	1.346905126	0.026347232	0.028936466	0.986317078	-0.082499992	0.081836627	-0.118937908	0.074638049	1.680455487	5.597398725	0.110669661	-0.115911876	1.775847861	1.795870155	0.1401638	0.124915206	1.488483505	1.523486034	-0.029678799	-0.332828371	0.78530482	0.789244619	1.353255823	0.9901843	1.354203917	101.0087255	88.54606534	0.881919454	84.61342452	89.06309949	103.3288205	86.03725909	92.93332072	86.7285979	0.088132851	0.104989403	0.074238719	1.191262987	1.204694215
20180125	YYB	CTR	2	7	7	1.711248709	-0.231177283	1.882316427	1.355218876	0.151427969	1.391363187	0.068710885	0.110773093	0.86737917	-0.007861943	-0.024551498	-0.017110218	-0.093261673	7.277854211	-1.487563921	0.004966068	-0.020832392	1.859036332	1.876993936	0.070245888	0.167926821	1.448059091	1.470929311	-0.028924326	-0.332828371	0.674395085	0.6835723	1.399579204	0.874459326	1.379456797	100.633503	91.65961565	0.944749685	79.3584829	89.36749155	104.1040023	88.95874815	89.55127532	89.68621803	0.003777807	0.004104068	0.002902014	1.086362445	1.096856305
20180125	YYB	CTR	2	7	8	1.623040013	-0.201345973	2.156414975	1.423929761	0.225273192	1.415564961	-0.052635927	0.086221594	0.850268952	-0.101123616	0.06174114	0.084531847	-0.030201408	5.790290291	3.204019409	0.071021137	0.09021673	1.818936343	1.836503234	0.105771334	0.196140959	1.397369222	1.401154985	-0.269943415	-0.160420084	0.65651357	0.669120486	1.433377888	0.860591331	1.426026542	89.76190396	86.90165306	0.964764147	71.34717044	88.20935737	98.05905023	86.38709714	86.89441491	88.00206545	0.055218565	0.06188329	0.043758094	1.120697166	1.131520615
20180125	YYB	CTR	2	7	9	1.45544349	-0.156967154	2.435281273	1.371293834	-0.220442636	1.327599207	-0.065415888	0.147962735	0.934800799	-0.131325024	-0.499938801	-0.031436477	-0.006054746	8.9943097	-30.28159265	0.47202593	-0.007011592	1.65538943	1.73039682	0.575382387	0.132898166	1.593751054	1.617000381	0.048014393	-0.160420084	0.336561716	0.344242253	1.345776583	0.955506026	1.393930597	81.65804173	96.1961354	0.922569126	71.62896564	91.84026433	98.42563765	103.9959606	89.02812885	104.8620297	0.403255851	0.45865434	0.324317594	1.137378017	1.188913779
20180125	YYB	CTR	2	7	10	1.340772185	-0.200394354	2.696818316	1.305877946	-0.720996782	1.241965914	0.00453961	-0.351976067	0.903364321	-0.13737977	-0.302065682	-0.033407006	0.04010008	-21.28728295	-15.64889225	0.278201594	0.102820197	1.574182368	1.623578132	0.560274397	0.350385133	1.847058582	1.885020095	-0.080059527	-0.177580272	0.125938737	0.128291719	1.436076492	0.97919735	1.401534819	71.07806587	79.49964342	0.974712857	66.04112733	76.79360039	91.40763439	99.62912264	86.881653	96.96452542	0.249930679	0.293440207	0.20749356	1.174086386	1.210927666
20180125	YYB	CTR	2	9	8	2.249321757	0.020665822	1.63079802	1.448504296	0.043124557	1.365579708	0.13825233	-0.015307065	0.616465795	-0.059869991	0.035730136	0.095754932	0.040739549	-1.422382336	3.064900095	0.068432183	0.079518328	2.720596948	2.753765832	0.074817876	0.281184841	1.514758626	1.546591149	-0.123112194	-0.313641156	0.722692298	0.734418125	1.366260468	0.619555324	1.46446811	98.20254577	87.86889284	0.987840801	85.40263561	88.77237015	101.8685232	88.18757342	87.95688614	88.73047114	0.035572237	0.04302529	0.030423474	1.209518798	1.224264969
20180125	YYB	CTR	2	9	9	1.658323491	0.02916136	1.899817222	1.586756626	-0.182684019	1.079439297	0.02182979	0.020423071	0.712220728	-0.019130442	-0.207580896	-0.087441686	-0.067560233	1.64251776	-18.31854781	0.184906654	-0.08132683	1.907129647	1.928056702	0.190451926	0.096893641	1.356803941	1.371096987	0.001830755	-0.29440903	0.742037645	0.746323039	1.094788859	0.712770258	1.621881577	101.1153199	94.48850955	1.046914475	86.70149197	93.04926283	100.3427707	96.20589525	91.97219383	95.18027684	0.137115743	0.157687869	0.111502162	1.150034753	1.162654158
20180125	YYB	CTR	2	9	10	2.434560019	-0.006827392	2.112466764	1.608586416	-0.485797034	1.473492648	-0.139306286	-0.187157826	0.624779041	-0.086690675	-0.117571224	0.005885008	-0.062399041	-16.67603005	-9.113227435	0.070139318	0.02516404	2.839007964	2.872001969	0.286707335	0.228538019	1.393546637	1.406758679	-0.023611605	-0.29565472	0.842976995	0.864436662	1.551508731	0.65794542	1.626471104	97.67004783	86.28174305	1.025310655	83.27689305	85.60170661	103.2518285	91.56792483	89.11322604	91.41542149	0.034938956	0.040743286	0.028809854	1.166127736	1.179680084
20180125	YYB	CTR	2	9	11	1.578935665	-0.102529407	2.402744815	1.46928013	-0.810763823	0.865941544	-0.10528475	-0.304729049	0.63066405	-0.149089716	-0.328578291	-0.094833653	-0.13271437	-25.78925749	-23.97675917	0.298199584	0.078828322	1.749383591	1.787691313	0.333365449	0.182910728	1.489404936	1.526089291	-0.017167007	-0.163735703	0.242742334	0.244724813	1.186251548	0.716117784	1.471377481	86.94154253	89.91673851	0.947808667	78.88531917	85.14256141	94.50703762	101.8568751	86.72982207	97.88503389	0.241066567	0.267089981	0.188861136	1.107951153	1.132212891
20180125	YYB	CTR	2	11	7	1.499547838	-0.234539915	1.5682484	1.387903313	0.00881884	1.606599108	-0.023240205	0.018885849	0.88803989	-0.073969058	-0.024335462	0.274104984	-0.143190183	1.218319537	-1.486993046	0.001580267	0.269921426	1.451725695	1.492245795	0.070056976	0.443705706	1.695091977	1.734901538	-0.053484023	-0.182645253	0.028341299	0.035319728	1.606623312	0.891315288	1.441583719	105.5929945	88.21725843	0.918840757	90.81303892	88.53515472	83.75347984	89.28244332	79.72157663	87.40296696	0.001539433	0.001490339	0.001053829	0.968108958	0.995130503
20180125	YYB	CTR	2	11	8	1.323130445	-0.232802603	1.884748424	1.364663109	0.029011602	1.564313951	-0.062837373	-0.005449613	1.162144874	-0.217159242	0.027359543	0.002618582	0.080423868	-0.268673509	1.346315898	0.04968594	-0.002419239	1.491251361	1.513727607	0.103007413	0.186058287	1.666686792	1.669861424	-0.092808807	-0.503580248	0.259641242	0.263769159	1.564582951	1.182272618	1.431792409	107.342758	86.72188217	0.888565982	91.68955004	85.71336354	97.42733945	88.40245018	88.96533405	88.13069309	0.047119172	0.053106276	0.037551808	1.127062994	1.144050167
20180125	YYB	CTR	2	11	9	1.6847861	-0.227087318	2.192918273	1.301825736	-0.227620602	1.70698946	0.073007449	0.02190993	1.164763456	-0.136735373	-0.305795013	-0.216453976	0.079986154	1.077642389	-17.74319243	0.28988842	-0.182375307	1.876543055	1.926406618	0.350372934	0.101475138	1.7731995	1.825886359	-0.033535423	-0.503580248	0.357238031	0.364653188	1.722098765	1.172966545	1.379753281	109.3279631	90.96373198	0.881739935	93.08758125	90.17392038	108.6547536	93.56031053	92.79011749	98.62455368	0.218467748	0.243333047	0.172062448	1.113816795	1.143413172
20180125	YYB	CTR	2	11	10	1.129071313	-0.271928576	2.529195196	1.374833185	-0.510030183	1.03546378	0.032126521	-0.283885084	0.94830948	-0.05674922	-0.311743245	-0.10580971	0.078882841	-16.66555004	-18.59389879	0.317507914	0.031056196	1.282620431	1.334458242	0.569743403	0.231192523	1.490708096	1.597971635	0.015202263	-0.137765172	0.581512827	0.582239237	1.154259947	0.991515045	1.376167581	90.40007357	92.49152517	0.917542256	82.91438638	90.48092878	93.67407618	104.0868724	88.14547555	102.8410652	0.350083304	0.397693213	0.281211568	1.135995943	1.181907844
20180125	YYB	CTR	2	12	8	1.834740884	0.045337038	1.712427007	1.493490487	0.013961277	1.121601029	0.002644659	0.148992221	0.644181499	-0.004251231	-0.211254866	-0.012674548	-0.065337472	13.02289901	-18.65370731	0.172531769	-0.038107135	1.97774834	1.997672332	0.17125955	0.12256273	1.251034788	1.264314072	-0.039439117	-0.213694673	0.883843892	0.890450705	1.121687918	0.661200846	1.673295775	116.7967918	89.21450526	1.000577781	100.5820086	91.99229499	100.4604465	95.36610011	90.7095961	94.86269258	0.123370989	0.132987045	0.094036041	1.077944225	1.08880352
20180125	YYB	CTR	2	12	9	1.94059132	0.048087409	1.93338241	1.496135146	-0.136267183	1.272697395	-0.00340669	-0.062262646	0.631506951	-0.069588703	-0.039608908	0.086279236	0.075989922	-5.630808302	-2.446927914	0.0010762	0.08321379	2.233687936	2.24844462	0.103583544	0.211527799	1.269772767	1.271693902	-0.0312874	-0.179808849	0.965602811	0.986999914	1.279971642	0.638373131	1.596353	110.2524289	87.24312039	0.966739331	96.42532359	88.04909766	98.93445447	88.45922604	87.92799094	90.0820825	0.000681374	0.000784285	0.000554573	1.151034694	1.158638914
20180125	YYB	CTR	2	12	10	1.755353057	0.021242774	2.184103797	1.492728456	-0.398064822	1.192212289	0.048487517	-0.101871554	0.717786187	0.006401219	-0.201938349	-0.038109182	-0.106551288	-8.077736216	-16.00650529	0.17598741	0.000719391	1.847963407	1.872106886	0.165113785	0.148903787	1.295357021	1.305483506	-0.029001644	-0.278820573	0.614367421	0.614867646	1.256911192	0.725007448	1.554296717	106.1362663	91.26219633	0.99629998	95.36554628	92.01040981	100.5024981	96.09581737	89.76317273	94.91212416	0.134680038	0.141785598	0.100257558	1.052758816	1.066513018
20180125	YYB	CTR	2	12	11	2.134650452	-0.057175996	2.418969618	1.541215973	-0.792470899	1.29835026	0.021945742	-0.303809903	0.679677005	-0.100150069	-0.185379625	-0.072882068	0.019127054	-24.08424151	-14.79102928	0.159447788	0.015313258	2.397913557	2.428226458	0.194055166	0.216803024	1.437807673	1.455165734	0.038764879	-0.280626296	0.735548259	0.753162027	1.521092872	0.751193267	1.634439705	109.4349175	90.66904771	1.015294887	90.953927	89.96145122	103.706213	93.06798393	88.78145756	93.88451004	0.094037262	0.10563473	0.074695034	1.123328438	1.137528843
20180125	YYB	CTR	2	13	7	1.587756534	0.07848574	1.524487215	1.496770477	-0.026979846	1.245513217	0.037504316	-0.081051843	0.796936484	-0.142669365	0.081942666	0.003504233	0.103768512	-5.807257392	5.871022741	0.111613569	-0.008535541	1.804752408	1.824382737	0.147046785	0.187453997	1.511830643	1.522687863	-0.106802735	-0.25773955	0.512555815	0.514981736	1.245805397	0.81365331	1.577585418	108.2203235	87.11261708	0.992272356	97.17256424	87.90713553	100.9491496	87.42606975	89.49699635	86.7706982	0.087460985	0.099414122	0.0702964	1.136668229	1.149031793
20180125	YYB	CTR	2	13	8	1.578935665	0.07317071	1.769853319	1.534274793	-0.163193163	1.181635968	-0.005581988	0.000890823	0.800440717	-0.038900852	-0.154271413	-0.055731326	-0.074843814	0.063765348	-11.7016852	0.121301763	-0.052260615	1.617337786	1.635360815	0.146678204	0.114327434	1.235644279	1.262726022	-0.055735075	-0.252455084	0.608547752	0.614726039	1.192851864	0.801385932	1.649888681	111.4408155	92.66047596	1.017935068	97.16587565	92.97156379	101.9584993	95.12021063	91.10530577	93.77673603	0.106067267	0.108646985	0.07682502	1.024321524	1.035736193
20180125	YYB	CTR	2	13	9	1.640681752	0.041021657	2.002635605	1.528692805	-0.158641953	1.154147471	0.025960052	-0.15338059	0.744709391	-0.113744667	0.0797888	-0.054846111	0.086622571	-11.63791985	5.548868344	0.101101282	-0.076712985	1.842849326	1.860945352	0.103144213	0.153620705	1.425724271	1.439051519	-0.067487152	-0.302237012	0.742121224	0.748265556	1.164999422	0.76880136	1.615219002	108.6227585	86.9433742	1.004272539	96.8832545	86.4940579	100.9624624	87.29843574	91.74637554	86.91751227	0.077585727	0.087145971	0.061621507	1.123221687	1.134251264
20180125	YYB	CTR	2	13	10	1.790636536	0.009769193	2.230002657	1.554652857	-0.260175708	1.081784876	0.014867253	-0.07359179	0.68986328	-0.027122096	-0.122788641	-0.108117215	-0.029928248	-6.08905151	-12.56412414	0.100467931	-0.094868774	1.887478215	1.909399391	0.09186471	0.121113626	1.239010534	1.270370305	-0.036152668	-0.302237012	0.7635339	0.765387031	1.112631978	0.694307356	1.628421178	107.2725914	88.7613666	1.030030654	96.45321789	90.47145825	104.8471668	93.3875576	92.44586678	92.89795516	0.075276689	0.079347823	0.056107384	1.054082265	1.066324378
20180125	YYB	CTR	2	13	11	2.125829582	-0.041485422	2.443114277	1.56952011	-0.536906989	1.036103514	-0.023186666	-0.196380431	0.581746065	-0.057050344	-0.137544908	-0.113097136	0.023183752	-18.65317565	-16.81774883	0.123355878	-0.064294248	2.298087269	2.324815124	0.112707256	0.195944972	1.277828647	1.303249591	0.023810684	-0.293378536	0.836977318	0.853353336	1.16695313	0.616642927	1.676612137	110.5881817	90.22187933	1.019481106	94.75137999	90.70161314	104.6842993	92.31381849	91.05854501	93.10132223	0.075911632	0.082062813	0.058027172	1.081030807	1.093603713
20180125	YYB	CTR	2	13	12	1.93177045	-0.147256099	2.64722667	1.546333444	-0.849607234	0.669295073	-0.042625363	-0.333925339	0.468648929	-0.033866592	-0.262867642	-0.127179011	-0.089483643	-35.47092448	-24.75197234	0.21617239	0.065360263	1.974211419	2.00805829	0.165680399	0.206261831	1.202303239	1.226917988	-0.014240719	-0.269290003	0.612064211	0.612348552	1.081567542	0.576441581	1.597883742	104.0835391	93.98220452	0.995717216	89.5897144	93.15019946	104.19645	96.04384615	87.77249122	95.93658621	0.154853692	0.158255825	0.111903767	1.021969985	1.039491152
20180125	YYB	CTR	2	14	8	1.490726968	0.122472608	1.594603419	1.501200423	-0.241567755	1.216592749	0.017318432	-0.102414248	0.838284496	-0.096575265	-0.085286239	-0.035290886	0.008602212	-6.965378102	-6.191332161	0.074380423	-0.03552206	1.641211623	1.655293607	0.114042132	0.107199555	1.500077236	1.507259575	-0.056663316	-0.318032683	0.418502154	0.422547668	1.240343863	0.850021386	1.609467979	110.9117748	93.35836035	1.004579802	99.46282174	93.1894528	99.17407284	94.36625282	90.29612145	91.92016735	0.064092772	0.070562756	0.049895403	1.10094716	1.110393548
20180125	YYB	CTR	2	14	9	1.587756534	0.07488376	1.83427219	1.518518855	-0.225121401	1.167985074	0.075888714	-0.187700487	0.80299361	-0.087973053	0.061324112	-0.10455128	0.05927375	-13.15671026	2.900559793	0.052979537	-0.131048122	1.797267787	1.817464571	0.067701382	0.106956868	1.528413496	1.551203502	-0.074225904	-0.381803404	0.473539213	0.478577986	1.189482567	0.829318678	1.661384672	113.9308869	90.48567483	1.035215251	101.4101153	89.4911118	102.9161358	89.23083474	92.7400214	88.54777966	0.041687934	0.047188834	0.033367545	1.131954269	1.144674597
20180125	YYB	CTR	2	14	10	1.975874798	0.030534844	2.06436525	1.594407568	-0.367284563	1.168547408	0.021115522	-0.126376376	0.698442331	-0.028699303	-0.09211401	-0.100916716	-0.075692167	-10.25615047	-9.829223883	0.086337212	-0.097991726	2.086723957	2.11268406	0.109812076	0.158765747	1.297061014	1.335629363	-0.087666222	-0.381686726	0.572431772	0.574784556	1.224908566	0.710363518	1.711530652	111.2856187	91.31833158	1.055189517	96.42178371	91.33166413	106.903996	93.38217503	92.32532596	92.02270152	0.058512414	0.061795037	0.043695689	1.056101307	1.069239843
20180125	YYB	CTR	2	14	11	1.825920014	-0.041820215	2.294569089	1.61552309	-0.260756409	1.081187867	-0.065926683	-0.218490386	0.597525615	-0.104391469	0.090306048	0.008475676	0.021722739	-20.08537435	8.141943149	0.102536027	-0.038717346	2.017032161	2.036363448	0.110773718	0.141307219	1.358555047	1.372870005	-0.136205368	-0.254560335	0.842140249	0.857309695	1.112187533	0.644726677	1.672321668	104.6074605	86.55233429	1.034430637	95.09073194	86.50122252	100.0704915	85.75574607	90.48435907	87.08094492	0.071891685	0.079416316	0.056155816	1.10466622	1.115253369
20180125	YYB	CTR	2	14	12	1.958233059	-0.093189228	2.507563099	1.549596407	-0.611400911	0.931644274	-0.065289185	-0.128184338	0.60600129	-0.082668731	-0.350577589	-0.154494732	-0.005307012	-11.9434312	-34.73476279	0.334724432	-0.004987617	2.133057946	2.180853711	0.229149894	0.188092853	1.269721424	1.304730168	-0.008590515	-0.254498673	0.799247613	0.812793737	1.114348297	0.624902318	1.635188039	107.8521221	95.65135072	0.987773293	92.22361094	95.72844599	103.6914895	97.42839245	89.78735336	98.67718828	0.221921693	0.241734164	0.170931867	1.089276854	1.113684452
20180125	YYB	CTR	2	16	6	1.20845914	0.135454902	1.785813013	1.534438682	-0.13924002	1.214686735	0.003444215	-0.10946756	1.050752628	-0.145112352	-0.01083098	-0.088453305	0.047973608	-5.947626948	-1.178041588	0.006519957	-0.092628399	1.305510126	1.320048639	0.093067083	0.092389353	1.651492959	1.661971116	-0.113442652	-0.349092422	0.338012358	0.339851541	1.222641259	1.066359145	1.715868619	116.5842781	90.35288533	1.052144176	108.4813112	89.78974839	101.0860345	91.01009539	92.94632101	89.36793072	0.007062842	0.007630057	0.005395265	1.080309696	1.092340316
20180125	YYB	CTR	2	16	7	1.631860882	0.108024618	2.0251063	1.537882897	-0.410434794	1.429204599	-0.025658591	-0.12029854	0.962299323	-0.097138743	-0.200187763	-0.091566949	-0.10051018	-7.125668536	-13.08123769	0.169856744	-0.063131468	1.59743738	1.627408885	0.222415245	0.182796453	1.298836584	1.332957575	-0.057093593	-0.349092422	0.086816407	0.089238112	1.486970916	0.974642325	1.733756826	117.4889488	90.8480228	1.033333395	104.1595933	93.94876241	106.6355849	95.54580303	90.54817879	94.31103897	0.150374414	0.147202322	0.10408776	0.978905369	0.997271828
20180125	YYB	CTR	2	16	8	1.578935665	0.027168964	2.306659606	1.512224306	-0.404007456	1.384155954	-0.04702969	-0.320486303	0.870732374	-0.197648924	0.043705535	0.003891865	0.083402539	-20.20690623	2.646577885	0.074688167	-0.027225596	1.724659037	1.748508342	0.143554507	0.155286698	1.488414732	1.497045834	-0.293079165	-0.213538393	0.347201811	0.354381736	1.441911832	0.948657702	1.676884991	115.5066697	87.44763078	0.995143996	104.134969	88.87262498	99.75644672	87.32484497	89.75175799	88.16720596	0.061244	0.066896341	0.047302856	1.092292153	1.107396825
20180125	YYB	CTR	2	16	9	1.499547838	-0.052420505	2.579338329	1.465194616	-0.776679576	1.180275748	0.007786483	-0.276780768	0.874624239	-0.114246384	-0.372659874	-0.122470232	-0.049161299	-17.56032835	-23.24834496	0.353139475	0.030481601	1.510061045	1.571877892	0.432272414	0.210471468	1.489080384	1.54907422	-0.043560511	-0.214595785	0.035816041	0.050907375	1.412898441	0.924460594	1.585962227	111.0071992	98.83866504	0.974775152	95.48964203	99.02857087	99.95840335	103.7756073	88.48848518	98.76022982	0.330724799	0.333043483	0.235497305	1.007010918	1.048234576
20180125	YYB	CTR	2	18	7	1.94059132	0.072524541	1.637938679	1.450052925	-0.18716354	1.217229727	0.054803646	-0.179307558	0.703248788	-0.005083058	0.084771376	0.004186724	-0.073649697	-14.30395431	6.692485459	0.113037085	-0.033185781	2.004872103	2.034610621	0.123665923	0.262635055	1.364194647	1.403511457	-0.065135953	-0.371390083	0.749091162	0.750964681	1.231534977	0.725765731	1.617290304	116.2493129	88.39249119	0.995848447	101.9688404	89.73003178	106.7344724	85.68544907	90.02685844	86.83118644	0.079735051	0.08237622	0.058248784	1.033124328	1.04844879
20180125	YYB	CTR	2	18	8	1.19963827	0.035653324	1.877732935	1.504856571	-0.177532465	0.928700083	-0.038701303	-0.094536182	0.707435512	-0.078732755	-0.088068276	0.148155698	-0.064309843	-7.611468846	-4.436123563	0.035935305	0.149799431	1.218014299	1.232841856	0.0846674	0.235281043	1.42169503	1.426957297	-0.052276271	-0.006302675	0.614823405	0.621680375	0.945516589	0.718053578	1.550817585	103.9570075	90.90340424	0.96654496	94.80009486	90.78296287	90.26014052	92.3098173	82.5871355	91.15146076	0.041723809	0.042362934	0.029955118	1.015317974	1.027677998
20180125	YYB	CTR	2	18	9	1.517189577	0.000679428	2.060686851	1.466155268	-0.093623356	1.391204539	-0.038473076	-0.182604458	0.85559121	-0.143042599	0.184212437	0.092077637	0.073048648	-12.04759241	12.1448102	0.224596819	0.055106204	1.696326313	1.721161707	0.316393224	0.141037574	1.731321972	1.759694311	-0.060849056	-0.174593035	0.449790636	0.45183963	1.394351248	0.886477237	1.571252495	110.7129817	85.75001788	0.954009988	99.2698586	82.69685915	90.46850019	86.11997451	88.08715346	83.2101064	0.187244556	0.209352788	0.148034776	1.118071425	1.134440767
20180125	YYB	CTR	2	18	10	1.411339142	-0.017764373	2.334754146	1.427682192	-0.177597389	1.301937651	0.045365674	0.001607978	0.947668847	-0.069993951	-0.22985894	-0.088118092	0.01656663	0.097217789	-14.96871505	0.214568104	-0.072099394	1.53070424	1.562361209	0.263249765	0.111792871	1.448711708	1.460107068	-0.014305243	-0.379470913	0.49921896	0.501177105	1.313994856	0.950251537	1.574922048	114.967966	89.4511667	0.972033919	103.0148977	92.41874301	97.67676744	92.68965074	92.06316519	97.46554837	0.198238899	0.215005107	0.152031569	1.084575773	1.10700622
20180125	YYB	CTR	2	18	11	1.746532188	-0.052751059	2.591235863	1.473047866	-0.776143264	1.257435683	0.096172064	-0.228250962	0.859550755	-0.053427321	-0.407707398	-0.23234074	0.031975968	-14.87149726	-30.52531067	0.428279112	-0.03240719	1.906498136	1.976502681	0.464531364	0.198932156	1.432284588	1.49785188	-0.028297655	-0.377790288	0.571941566	0.572714422	1.477681583	0.89094359	1.55774405	108.4074883	94.9640286	0.9981127	94.13782892	95.9284866	106.4097181	100.5978659	90.28024743	101.9965742	0.317691435	0.346788987	0.245216844	1.09159061	1.131672634
20180125	YYB	CTR	2	19	9	1.649502622	0.142948956	1.729154804	1.592406658	-0.060404421	1.234673553	0.017783086	0.055231491	0.753935947	0.006651394	-0.137213647	-0.021113339	-0.095766355	4.189863238	-10.57310196	0.11111263	-0.024633737	1.716944064	1.734047553	0.131518536	0.105954707	1.399465342	1.445187686	-0.031871011	-0.36003359	0.57228281	0.578589903	1.236150264	0.755985562	1.705764937	110.8163673	93.08019877	1.065843491	98.08619002	90.86001886	98.85696571	95.25820811	90.11130618	93.23449796	0.09152132	0.095263254	0.067361293	1.040885926	1.051254802
20180125	YYB	CTR	2	19	10	1.817099145	0.131049285	1.972385494	1.610189744	-0.109506322	1.152080093	0.016458537	-0.081982156	0.732822608	-0.08911496	0.007754076	-0.10518807	0.047368608	-6.383238722	-0.361597001	0.024719082	-0.109814006	2.043096245	2.06007103	0.056814475	0.135123091	1.496434594	1.531101481	-0.084098608	-0.36035564	0.876516085	0.884878002	1.157272732	0.742759399	1.722804213	110.59935	86.61612763	1.061743322	97.51250628	87.86514636	104.4273425	89.14125564	92.17364336	89.41364023	0.017110335	0.01923839	0.013603596	1.124372465	1.13371416
20180125	YYB	CTR	2	19	11	1.781815666	0.10947654	2.199345272	1.626648281	-0.312228167	1.070053567	-0.039307154	-0.07422808	0.627634537	-0.041746352	-0.173367824	-0.012230518	-0.013476775	-6.744835723	-15.17159916	0.137371208	0.017423166	1.941028214	1.960820901	0.125403861	0.16941631	1.21343105	1.224172381	-0.011395928	-0.294468317	0.831476453	0.837846081	1.114675318	0.633385884	1.683863916	104.9392327	91.1400716	1.047006559	94.56501337	91.78143549	99.43483264	94.57777447	89.32806257	93.90429195	0.100087276	0.109030485	0.077096195	1.089354107	1.100462263
20180125	YYB	CTR	2	19	12	2.072904364	0.047967591	2.410145824	1.587341127	-0.571873272	1.069912372	-0.03596152	-0.247595904	0.615404019	-0.055223128	-0.091610196	-0.116537722	0.027427823	-21.91643488	-12.29746231	0.095286859	-0.077675384	2.301003242	2.322459574	0.080065392	0.155237306	1.230454263	1.25294744	-0.003036703	-0.294468317	0.921226553	0.935001804	1.213157666	0.665639115	1.709849337	111.8189025	90.3111566	1.023648382	96.13125504	90.50011183	105.6140358	92.83321869	91.67745468	92.39543841	0.058564006	0.06500829	0.045967803	1.110038303	1.120389157
20180125	YYB	CTR	2	19	13	1.905307841	-0.064691443	2.620918562	1.551379607	-0.857718207	0.763680773	-0.0220347	-0.3392061	0.498866296	-0.027795304	-0.290716006	-0.090206554	-0.065361207	-34.2138972	-22.81275417	0.217444946	0.115924885	2.020723979	2.0551697	0.166399306	0.23416562	1.296418584	1.319154165	0.025003717	-0.210251247	0.557396947	0.560943799	1.14842886	0.603904743	1.599856695	103.785916	93.27228747	0.999711194	88.8737849	92.14183653	101.1009788	94.27310575	86.50930141	95.97761327	0.152179909	0.161398376	0.114125886	1.06057611	1.078654932
20180125	YYB	CTR	2	20	8	1.667144361	0.036326157	1.589711912	1.476396462	-0.174886827	1.382602451	-0.08376912	-0.042980027	0.744185418	-0.093209128	-0.095233849	0.115591179	-0.076845593	-3.30541489	-5.82706735	0.074316851	0.108297298	1.723138236	1.744494304	0.103810787	0.238609996	1.551919758	1.568041631	-0.033317655	-0.350804011	0.102274026	0.103070591	1.393619367	0.751230431	1.543532936	106.6388532	93.48182032	0.954167153	97.27828843	94.66312477	93.98077997	90.78520854	86.83508824	91.72402257	0.060993306	0.06304187	0.044577334	1.033586699	1.046396668
20180125	YYB	CTR	2	20	9	1.420160011	0.001873453	1.862084595	1.392627342	-0.135123481	1.098068695	0.019917281	-0.138213876	0.859776596	-0.170054721	0.060886755	-0.136481471	0.166562924	-9.13248224	3.030197643	0.048684251	-0.156724302	1.700196936	1.714951776	0.069996731	0.045971399	1.612124336	1.637612871	-0.045257866	-0.350804011	0.727322646	0.728178176	1.106351307	0.887264042	1.52181186	113.7616039	91.00747662	0.919467979	101.3750533	90.18920821	102.9317916	88.75071012	94.44304923	88.48285401	0.040495266	0.048480402	0.034280821	1.197186882	1.207576443
20180125	YYB	CTR	2	20	10	1.69360697	-0.024745873	2.078404128	1.412544623	-0.224693519	1.074603096	0.065856991	-0.07732712	0.723295125	-0.003491797	-0.08969979	-0.113963342	-0.019594526	-6.102284597	-9.226808038	0.094980476	-0.113289014	1.807816148	1.824002617	0.107521828	0.075494311	1.2997417	1.326548155	-0.003703958	-0.294034759	0.767803474	0.770808351	1.097842881	0.727425264	1.504879594	110.101333	91.87469085	0.948357499	95.6690357	92.15364311	104.2148315	92.23284153	92.87735787	92.8455981	0.074301072	0.079311599	0.05608177	1.067435468	1.076992862
20180125	YYB	CTR	2	20	11	2.055262625	-0.069010496	2.290100938	1.478401614	-0.3480349	1.200581954	0.053691423	-0.16702691	0.609331783	-0.023086323	-0.049010627	0.032075656	0.05275517	-15.32909264	-3.285356256	0.026337122	0.024788319	2.267459946	2.285056632	0.083311565	0.193491886	1.211501338	1.223813748	-0.028722287	-0.237729319	0.948655781	0.973203253	1.250010128	0.63223112	1.521242722	103.5387775	88.36612977	0.973314734	91.62542153	87.85783341	102.2578548	90.30376229	89.27015386	90.71214878	0.016426449	0.018122411	0.01281448	1.103245842	1.111807613
20180125	YYB	CTR	2	20	12	1.861203493	-0.137573372	2.526615583	1.532093037	-0.66045826	1.014135923	0.035457841	-0.216037537	0.641407439	0.029668846	-0.268974132	-0.116169846	-0.066801284	-18.61444889	-24.10536256	0.269463189	0.008537893	1.939359485	1.972005635	0.215771836	0.155529138	1.251365093	1.272028649	0.000498039	-0.200589045	0.741427475	0.746959368	1.210238317	0.677462885	1.584731791	104.4667611	93.30359849	1.010228973	87.97269128	90.43689525	101.9390818	95.01887624	89.71039347	97.66193244	0.196497091	0.204748432	0.144779005	1.04199218	1.059532524
20180126	GYR	CTR	2	3	7	2.102857397	0.164397294	1.508340171	1.436487127	0.088241634	1.479490324	0.091768935	0.042983667	0.71292192	-0.144131942	-0.014430517	0.138943501	0.112269645	3.450314687	-1.530571639	0.011404342	0.103591749	2.519217608	2.573613179	0.046769642	0.428593871	1.808830571	1.871424738	-0.151514837	-0.489195512	0.384698028	0.387977912	1.482119498	0.728614628	1.451066281	98.09774914	89.28105687	0.974854591	80.06617586	90.37511493	105.3436016	90.92427862	87.08597656	89.8848812	0.006402057	0.007669648	0.00542326	1.197997359	1.223864815
20180126	GYR	CTR	2	3	8	1.478159175	0.181869137	1.801279255	1.528256063	-0.193088853	1.286383574	0.033505183	0.02855315	0.851865422	-0.031862297	-0.261133721	0.076292257	-0.045488186	1.919743048	-15.98742281	0.225878446	0.069431896	1.644037378	1.676970065	0.242508384	0.20005915	1.349977932	1.37072927	0.00379341	-0.235143397	0.618468068	0.6287797	1.300794374	0.852939145	1.543289984	96.07053533	95.25556812	1.036709509	79.2014693	94.04946698	99.349477	96.970053	86.79329708	97.28334183	0.194302372	0.216106877	0.152810638	1.112219446	1.134498973
20180126	GYR	CTR	2	3	9	1.486957741	0.143637544	2.055983203	1.561761246	-0.376887131	1.408745462	-0.029273285	-0.232580571	0.928157679	-0.077350483	-0.04068247	-0.0055462	-0.084071591	-14.06767976	-2.430782782	0.026968561	-0.024942843	1.619120592	1.649276717	0.164233855	0.213968558	1.681746876	1.782259065	-0.022438099	-0.567796559	0.239248756	0.240667763	1.458289302	0.959975779	1.57333993	92.56408151	83.52587277	1.049906685	79.19817601	84.18959562	100.3844326	92.06787322	89.71561344	90.57178838	0.023555568	0.025649219	0.018136737	1.088881377	1.109161795
20180126	GYR	CTR	2	3	10	1.513353441	0.069013892	2.334914804	1.532487961	-0.59571526	1.165290677	-0.035354049	-0.273263042	0.922611479	-0.161422074	-0.232426972	-0.161263983	0.049836982	-16.49846254	-17.093807	0.246774621	-0.089372263	1.780433042	1.823639455	0.27493149	0.191011864	1.713234578	1.805807204	0.017664306	-0.566746909	0.730215623	0.749586016	1.308731841	0.975675006	1.539100245	92.40230359	85.25564634	1.017450031	77.3129893	83.68254064	108.6237617	95.57763083	90.9049492	97.51855436	0.196015243	0.2306084	0.163064763	1.176481973	1.205032087
20180126	GYR	CTR	2	3	11	1.56614484	-0.048937729	2.565642358	1.497133912	-0.939437552	1.142318196	-0.095278462	-0.505690013	0.761347495	-0.111585093	-0.15369763	-0.059028985	-0.007259131	-33.59226955	-9.601949494	0.15346007	0.012418049	1.781798152	1.811254686	0.167395071	0.231158829	1.397814865	1.408956168	-0.059619875	-0.332805029	0.53958176	0.545825771	1.478997558	0.920773388	1.525699282	88.789758	78.95831827	1.013182296	74.59452801	75.40254377	98.72045278	95.95513989	89.17275861	94.83544009	0.121801289	0.138572951	0.097985873	1.137696915	1.156505222
20180126	GYR	CTR	2	4	6	1.76851187	0.290096432	1.63957888	1.539719167	0.021980384	1.517282224	0.116196278	0.137102142	0.88353469	-0.130689523	-0.1773886	0.069606793	0.04926672	8.820501874	-11.24078362	0.122642108	0.039068765	1.938102462	1.981444752	0.183153366	0.379782957	1.778367628	1.845151794	-0.04746798	-0.49255314	0.131663447	0.133012323	1.517441427	0.903609594	1.566872896	100.4502281	92.26448064	1.050364033	82.90854392	93.08314409	105.8214535	92.34294551	87.21177024	92.40017495	0.089490693	0.09807236	0.069347631	1.095894518	1.120402292
20180126	GYR	CTR	2	4	7	1.354979243	0.294448549	1.940000761	1.655915445	-0.121263845	1.37324642	-0.025166336	-0.040286458	0.953141483	-0.081422802	-0.069670879	0.064351773	-0.108790709	-2.42028175	-3.747559323	0.033137256	0.053530011	1.339957987	1.359957095	0.070888858	0.231139306	1.766415519	1.807372307	-0.038284329	-0.378247228	-0.001397647	0.037550433	1.378590095	0.957460892	1.656098497	89.93579781	89.15052769	1.103356415	81.60067816	91.12887295	94.03265924	92.03206323	83.72495451	85.60168198	0.034973602	0.034585885	0.024455914	0.988914032	1.003673747
20180126	GYR	CTR	2	4	8	1.319784977	0.270438307	2.211903552	1.630749109	-0.22343505	1.29058864	-0.014840091	-0.109957338	1.017493256	-0.190213511	-0.087795901	-0.067050876	0.010068351	-6.167841073	-5.585680181	0.065528411	-0.072024871	1.421024598	1.447723455	0.152817461	0.14840321	1.809611059	1.846384848	-0.067171406	-0.378247228	0.034097259	0.058691986	1.309787105	1.040943957	1.635549617	93.67333412	87.58782118	1.067994936	84.17652085	86.75039458	102.0863716	91.86263452	92.52078533	88.10865663	0.06521433	0.070216868	0.049650823	1.076709178	1.09693888
20180126	GYR	CTR	2	4	9	1.478159175	0.226198167	2.467440103	1.615909017	-0.369391784	1.269049896	-0.0587467	-0.197753239	0.95044238	-0.18014516	-0.110559175	-0.133233516	0.075699082	-11.75352125	-8.916712357	0.107519035	-0.121193527	1.652669429	1.677827827	0.228817169	0.140039331	1.461267124	1.490854362	-0.005389137	-0.373222449	0.423291298	0.426090445	1.321717795	0.98736991	1.632575857	96.22052567	84.62441394	1.040955432	83.34842073	84.31874504	105.189588	95.99114941	92.52228204	93.53109836	0.092005622	0.102867729	0.072738469	1.118059176	1.135079263
20180126	GYR	CTR	2	4	10	1.698123337	0.153058594	2.718711982	1.557162317	-0.921097089	1.244554945	-0.022554124	-0.308312415	0.817208864	-0.104446078	-0.377989082	-0.095981794	-0.142949254	-20.67023361	-22.90835482	0.33565446	0.060662231	1.670061499	1.730894754	0.336272497	0.271695113	1.463805846	1.519720371	-0.039296573	-0.337039533	0.006403379	0.039833122	1.548333575	0.879656669	1.559694188	91.25750528	86.98579518	1.052498366	77.01270579	83.76223312	103.4236387	99.20384602	90.59930917	96.00305121	0.284233299	0.279536285	0.197662003	0.983474794	1.019298608
20180126	GYR	CTR	2	4	11	1.407770642	-0.02931863	2.965133861	1.534608193	-1.232301467	0.928139295	-0.102470625	-0.686301497	0.72122707	-0.247395332	-0.288290864	-0.10394302	0.056647753	-43.57858843	-14.07219654	0.254769564	0.11106297	1.558822306	1.606652095	0.334766191	0.338587118	1.692415638	1.733463284	-0.037526236	-0.214907301	0.032463718	0.064977826	1.542727927	1.025857047	1.581029543	86.03214572	76.61732696	1.033694351	76.95296948	74.48030286	96.26425278	99.10958993	89.87001824	95.64305206	0.231135115	0.255935563	0.180973772	1.107298489	1.141274044
20180126	GYR	CTR	2	5	7	1.469360608	0.054433629	1.561966995	1.444011842	-0.064067019	1.473203652	0.094866628	-0.033398504	0.950129847	-0.131937135	-0.008701144	0.250601333	0.159373931	-2.01320454	0.005141082	0.032760032	0.224887091	1.666657917	1.719526326	0.100514195	0.488838538	1.477285952	1.502783164	-0.024669187	-0.319454865	-0.007556107	0.025768183	1.474596074	0.959827898	1.456097602	96.78280677	87.04600336	1.002971818	73.31870297	87.68008319	103.1900589	87.30443486	79.40496739	86.0604771	0.027797955	0.031530504	0.022295433	1.13427426	1.170254815
20180126	GYR	CTR	2	5	8	1.33738211	0.041748359	1.853661318	1.53887847	-0.206885042	1.676985011	-0.102799955	-0.042099647	1.20073118	0.027436796	-0.194273257	0.050338108	-0.219740906	-2.008063458	-8.691092333	0.163680131	0.044675032	1.158514834	1.19975798	0.279293389	0.272589403	1.739872546	1.813993786	-0.036654543	-0.466703603	-0.0208001	0.02675066	1.689698242	1.201782228	1.623013085	71.47073676	90.00472127	1.007689895	77.93783464	91.92735398	-143.0422621	-17.74345807	74.68977652	86.84688578	0.199806386	0.173083414	0.122388456	0.866255668	0.897094384
20180126	GYR	CTR	2	5	9	1.231799312	0.000785121	2.18570435	1.436078515	-0.451318417	1.439681654	0.017270761	-0.236372904	1.251069288	-0.19230411	-0.188043721	-0.123159246	0.059758989	-10.69915579	-9.921454428	0.190570977	-0.102347365	1.335246929	1.374578007	0.334141133	0.145236078	1.823641061	1.891015574	-0.047719509	-0.466703603	0.001571657	0.043401618	1.508764918	1.287644122	1.436751453	91.52084594	89.1264157	0.963937293	80.8222137	87.05399723	105.0155506	96.99750676	95.22895853	91.06621799	0.201841363	0.218792182	0.154709436	1.083980902	1.115910679
20180126	GYR	CTR	2	5	10	1.495756308	-0.088575925	2.470761318	1.453349277	-0.735188675	1.583006376	0.037093543	-0.424416625	1.127910042	-0.132545121	-0.132199885	-0.115266006	0.030142843	-20.62061022	-8.175511407	0.14686404	-0.08703235	1.577877873	1.609585183	0.317051196	0.20549939	1.541260377	1.605672724	-0.014300221	-0.383435886	0.055898891	0.057778043	1.745397254	1.212385559	1.4712124	96.4393999	83.74985282	1.024856347	73.37354906	80.46151911	105.2304656	97.17272434	91.97888962	94.18561732	0.131630668	0.138857591	0.098187144	1.054903038	1.076101217
20180126	GYR	CTR	2	6	6	1.610137672	0.054275213	1.691177125	1.432551369	-0.129712344	1.487362687	0.081608016	-0.219039151	0.906260423	-0.042828099	0.186412312	0.072070615	-0.033363855	-13.58755713	11.67748013	0.218850872	0.029188042	1.721167325	1.760183519	0.265924438	0.229972987	1.372378617	1.404683206	-0.109782369	-0.290742304	0.350093978	0.358110174	1.493008056	0.933338283	1.465045045	97.29092171	80.25257842	0.985160333	82.90365038	82.30303538	102.504562	84.92481215	87.67841223	83.26216514	0.179820908	0.19222075	0.135920596	1.06895662	1.093188209
20180126	GYR	CTR	2	6	7	1.522152007	0.028592169	1.985674937	1.514159385	-0.230235718	1.503249071	0.019217631	-0.032626839	0.978331038	-0.076191954	-0.184338318	0.036178565	-0.101030145	-1.910076999	-10.16147249	0.147178689	0.045956485	1.55908731	1.587249823	0.203144554	0.224240622	1.44919128	1.466706531	-0.034271975	-0.246913037	0.133410434	0.13819241	1.520778174	0.981835702	1.519305403	93.80218182	92.80002834	1.039236198	76.41236819	90.71453934	99.73687626	94.88307729	86.71201554	93.74000438	0.133502529	0.136741993	0.09669119	1.024265187	1.042766961
20180126	GYR	CTR	2	6	8	1.522152007	-0.016994503	2.283318253	1.533377015	-0.425615025	1.567532284	-0.026513879	-0.216965157	1.014509604	-0.177222099	-0.105689796	0.010620739	0.041133515	-12.07154948	-5.39960071	0.0722176	0.023508139	1.701742593	1.731017845	0.135601517	0.232687104	1.604451322	1.614071837	-0.037498948	-0.428601408	0.139462512	0.142591196	1.624286186	1.05247864	1.541872578	86.56459285	85.04782451	1.039321455	74.29984899	85.09887962	99.96864243	93.79721579	87.80934744	91.76423316	0.060015604	0.067096524	0.047444407	1.117984659	1.137217464
20180126	GYR	CTR	2	6	9	1.442964909	-0.101266278	2.593689645	1.506863136	-0.606651213	1.336422002	-0.027532786	-0.322654953	1.025130343	-0.136088584	-0.170607212	-0.120937799	-0.066434111	-17.47115019	-11.14254393	0.171944517	-0.064511118	1.507147144	1.536303298	0.219438111	0.155280995	1.570397005	1.629572533	-0.037574371	-0.426741179	0.224499876	0.225480053	1.467668035	1.083290608	1.522137264	83.89700612	84.59769816	1.070548862	67.83675879	80.93760494	105.4367175	95.01457304	90.75211525	95.44427659	0.161342088	0.16851849	0.119160567	1.044479415	1.064685142
20180126	GYR	CTR	2	7	6	1.275792145	0.165578342	1.522538751	1.450537435	-0.141470971	1.093144097	0.024737185	-0.166353678	1.038197649	-0.135664529	0.077483341	-0.287560957	0.041973674	-9.103301409	2.351296902	0.05386759	-0.30156898	1.382557186	1.425990281	0.127951595	0.01494987	1.768602099	1.874173199	-0.038082725	-0.633672551	0.297204584	0.299458707	1.102260429	1.060156955	1.48003505	100.3481987	84.97154307	0.955697951	89.24541694	85.39250029	110.3090198	91.27661853	100.1066476	87.69455918	0.055100995	0.059712138	0.042222858	1.083685294	1.117729316
20180126	GYR	CTR	2	7	7	1.830101835	0.137567089	1.738981282	1.475274619	-0.309528107	1.160095439	0.049162014	-0.088870336	0.750636692	-0.093690855	-0.131347758	-0.100185433	0.062851093	-6.752004508	-11.95214378	0.108592387	-0.084607853	1.979734299	2.013447819	0.136602779	0.175671569	1.477264957	1.548162763	-0.032387623	-0.474355397	0.691341575	0.696902186	1.20067859	0.761663545	1.484031892	96.16347985	89.10237709	0.98539922	81.63037298	88.93385902	108.3115356	90.83857395	91.45281989	92.78802055	0.077572443	0.083914907	0.0593368	1.081761824	1.100183487
20180126	GYR	CTR	2	7	8	1.926886067	0.076280524	1.968680179	1.524436633	-0.438566121	1.212001438	0.005286249	-0.220218095	0.650451259	-0.030839762	-0.041398883	0.033143138	-0.013170231	-18.70414829	-2.238095125	0.001910426	0.032258953	2.00332887	2.02349432	0.024444458	0.199685634	1.203960334	1.207917386	-0.016726259	-0.244399358	0.852377633	0.875440239	1.288909512	0.687411042	1.545274302	97.3738449	84.07314837	1.027588439	77.79405746	84.93546471	103.264302	89.43167434	88.38158697	89.94947453	0.00134863	0.001402133	0.000991458	1.039671678	1.050136982
20180126	GYR	CTR	2	7	9	1.733317604	-0.010555568	2.208656464	1.529722882	-0.576003275	1.233473004	-0.021627594	-0.261616978	0.683594397	-0.044009994	-0.153057737	0.116336916	-0.082967059	-20.94224341	-6.459433645	0.063694756	0.153711601	1.732480887	1.762685086	0.062919648	0.292947013	1.217373834	1.22665971	-0.03454491	-0.197765611	0.45784171	0.464465068	1.361335897	0.73326777	1.543239426	86.25285862	83.38214604	1.06055774	71.81370527	81.53809587	99.59679554	90.81928092	84.57220062	91.91351909	0.05199364	0.051968542	0.036747308	0.999517274	1.016942932
20180126	GYR	CTR	2	7	10	1.724519037	-0.124604216	2.452884119	1.508095288	-0.808586694	1.428454543	-0.053013895	-0.414674715	0.799931314	-0.126977053	-0.104539786	0.044847141	-0.067596108	-27.40167706	-4.173879365	0.046753575	0.074569283	1.741194317	1.764371489	0.128889846	0.221090834	1.490071504	1.514998463	-0.024452057	-0.250524412	0.162151701	0.164664402	1.641430725	0.909927688	1.575267332	80.52348965	75.88815513	1.089524389	67.2090144	75.27797013	99.46126908	91.64550518	86.32227942	91.09164775	0.037973671	0.038340859	0.027111081	1.009669525	1.023109314
20180126	GYR	CTR	2	9	5	1.425367776	-0.137809063	1.716220174	1.390116422	0.05794887	1.490780596	0.025149398	-0.084255043	1.091934962	-0.100930221	0.177997835	-0.017688776	-0.014424656	-4.412269899	9.399483127	0.267941808	-0.026355781	1.499725846	1.550155473	0.287659844	0.226220538	1.458726535	1.520906798	-0.021049391	-0.391769536	0.329314413	0.341592529	1.49190645	1.099821706	1.394193017	93.45250574	87.29396037	0.948476328	76.93171135	87.61206008	105.9620845	82.65675464	89.07401466	79.91394208	0.252664138	0.26584503	0.187980823	1.052167638	1.087547719
20180126	GYR	CTR	2	9	6	1.214202179	-0.126335187	2.011394732	1.41526582	0.028758424	1.255768118	-0.054326154	0.093742792	1.074246186	-0.115354878	-0.094575255	-0.069384474	-0.018190563	4.987213229	-5.03467906	0.006992241	-0.074625208	1.272216903	1.287815766	0.110762331	0.121451335	1.461250689	1.506472361	-0.123613941	-0.344855031	0.309223265	0.323805344	1.256097374	1.084481133	1.425328225	90.17336621	96.81002756	0.938452123	76.28492514	92.94801822	101.6312041	91.03312517	91.65176682	88.77910725	0.00777267	0.008144049	0.005758713	1.047780118	1.060627125
20180126	GYR	CTR	2	9	7	1.434166342	-0.120641018	2.26003682	1.360939666	0.122797647	1.342214942	0.009231401	-0.000832463	1.004861712	-0.133545441	0.105470018	-0.059846389	0.099548187	-0.047465831	6.36584781	0.200195012	-0.056396623	1.622520362	1.658935641	0.231000719	0.186377221	1.488083696	1.533823353	-0.178497499	-0.344855031	0.587635233	0.620808782	1.347820542	1.013697261	1.373757589	83.71105158	85.29275091	0.950692942	69.77839714	86.23395917	103.2788314	85.16459807	90.42356923	83.10471574	0.174493035	0.197409808	0.139589814	1.131333454	1.156724707
20180126	GYR	CTR	2	9	8	1.645331938	-0.096327084	2.525795378	1.370171067	-0.273672662	1.509855993	0.091431875	0.104637555	0.945015323	-0.033997253	-0.432688103	-0.029725149	-0.143279215	6.318381978	-26.03664675	0.316125233	-0.019487012	1.60382527	1.656853757	0.373329216	0.158160289	1.446432245	1.497029679	-0.084845544	-0.261370916	0.096054773	0.122121318	1.53445816	0.951398335	1.394815593	81.46876384	96.69855817	1.03860201	64.93015964	90.95120262	102.654208	98.71732799	90.1114335	96.34744359	0.278751432	0.27171939	0.192134624	0.974773073	1.007002732
20180126	GYR	CTR	2	9	9	1.293389278	-0.150514272	2.824746865	1.461602942	-0.745175282	1.123095332	-0.049204915	-0.328050549	0.915290174	-0.177276468	-0.407603478	-0.078848043	0.060863112	-19.71826477	-21.61348588	0.320515705	0.076027739	1.436219799	1.493206683	0.475817079	0.266597427	1.742138686	1.807850561	-0.09039144	-0.165010044	0.060890034	0.118951013	1.347823922	0.988332035	1.552377365	72.81017622	79.80103685	1.084296355	64.14668598	73.02637847	98.31151754	103.8126633	89.37281888	95.75036144	0.315604657	0.350457255	0.247810702	1.110431193	1.154491311
20180126	GYR	CTR	2	10	6	1.486957741	0.168434855	1.552056026	1.593117329	-0.11555336	1.677016337	-0.106543163	-0.019295458	0.940097876	-0.027719768	-0.095539327	0.259793803	-0.145429935	-1.175827656	-4.290974286	0.03203892	0.251698969	1.447691829	1.51594448	0.091717068	0.554542188	1.968315038	2.029149672	-0.051869144	-0.490767632	-0.036286672	0.055996519	1.680992675	0.940704373	1.670763061	72.48025429	89.19084207	1.037507855	80.04650389	87.60418174	52.86816955	51.50263608	71.27177898	81.29708706	0.031298012	0.030471529	0.021546625	0.973593121	1.01949399
20180126	GYR	CTR	2	10	7	1.214202179	0.14555529	1.88410526	1.486574166	-0.224817425	1.339789599	0.035871027	-0.114834785	1.199891679	-0.173149702	-0.105591084	-0.145474149	0.031696466	-5.466801942	-6.340829229	0.08216116	-0.143810437	1.339238571	1.366828899	0.194962554	0.108775948	1.984326656	2.038461093	-0.054519799	-0.490767632	0.073900192	0.089518644	1.358520903	1.217747054	1.507784327	99.30509868	87.50861939	0.990738275	85.68249044	86.93546741	104.5756663	92.24132015	93.5461118	89.56710644	0.086760812	0.095695287	0.067666787	1.10297823	1.12570124
20180126	GYR	CTR	2	10	8	1.698123337	0.10104144	2.149383601	1.522445193	-0.428451468	1.758750555	-0.020287209	-0.220425869	1.05441753	-0.141453237	-0.108751288	0.02448503	-0.044470317	-11.80763117	-5.159510163	0.042646106	0.027697518	1.782569298	1.814608409	0.369406825	0.300191128	1.595788959	1.644931922	-0.046885118	-0.431257995	0.054581382	0.07317751	1.810186227	1.086458885	1.53892502	95.91464469	84.00355329	1.031545267	77.40627259	85.32862584	106.9355784	95.78886888	86.50767141	88.93342349	0.033833581	0.03551609	0.025113668	1.049728991	1.068596355
20180126	GYR	CTR	2	10	9	1.284590711	0.016208049	2.497616211	1.502157985	-0.715944637	1.353754761	-0.00317117	-0.329177157	1.07890256	-0.185923554	-0.313054447	-0.067068245	-0.005658134	-16.96714133	-15.43697689	0.282813539	0.028016451	1.376681811	1.439909493	0.510313966	0.275124052	1.918797728	1.981266102	-0.061834568	-0.364654857	-0.018316664	0.056491084	1.531413946	1.143221721	1.503477157	87.60329765	90.13215784	1.029523368	74.27986844	86.68295839	95.40501872	103.0337391	82.00139843	88.52738253	0.290523736	0.311351109	0.220158481	1.071689059	1.120909158
20180126	GYR	CTR	2	10	10	1.258195012	-0.125548989	2.765659654	1.498986814	-0.95960584	1.143363734	-0.08486962	-0.642231604	1.011834315	-0.191581688	-0.192244703	-0.184237839	0.01259266	-32.40411822	-12.83304532	0.235728183	-0.062729714	1.366887025	1.408252674	0.449766397	0.191728874	1.683974378	1.780024425	-0.043566813	-0.363279117	0.134238929	0.140807459	1.492690188	1.213661261	1.523301519	86.38822186	80.3814245	1.016117866	74.06807823	77.5042628	103.703653	101.3214115	91.66668125	97.28103159	0.243889939	0.264958921	0.18735425	1.086387255	1.119264232
20180126	GYR	CTR	2	12	4	1.143813647	0.098722706	1.520585792	1.480558045	-0.063421233	1.693272167	-0.037834348	-0.061189605	1.465686175	-0.178379701	-0.001230692	-0.029157845	-0.009577352	-2.390601383	-0.097460391	0.046935336	-0.02596575	1.171444346	1.216357012	0.101041011	0.231067532	1.902062511	2.024978854	-0.090114847	-0.690838413	-0.047597849	0.075352942	1.694459466	1.477768402	1.487543269	95.52983588	90.52859299	0.971853895	82.96123837	90.11829687	98.50902655	86.21268081	76.44882936	72.57883424	0.056662179	0.058030947	0.041034076	1.024156644	1.063422364
20180126	GYR	CTR	2	12	5	1.029432282	0.086165302	1.855853681	1.442723697	-0.075986642	1.33952506	0.003379945	-0.062420297	1.43652833	-0.187957053	-0.016673609	-0.243284364	0.115377688	-2.488061774	-1.304228435	0.014390577	-0.240628525	1.177919841	1.222954567	0.045435926	0.07748716	2.031115401	2.124205289	-0.073755364	-0.80148895	0.111825112	0.126107443	1.341678559	1.450116475	1.468958883	100.8316455	90.54789818	0.947550368	92.51561976	90.57247732	109.9612693	92.22061838	96.60898337	86.96196372	0.017277363	0.019769488	0.013979139	1.144242182	1.18798933
20180126	GYR	CTR	2	12	6	1.108619381	0.071119947	2.121079643	1.446103642	-0.158110859	1.107020489	0.051263169	-0.079093905	1.193243966	-0.072579365	-0.091966046	-0.26960141	0.002533226	-3.792290209	-6.700088478	0.069194805	-0.258269132	1.143691068	1.186022734	0.18719481	-0.000248067	1.732284369	1.90199351	-0.052076747	-0.80148895	0.433352555	0.436200998	1.118254625	1.198062925	1.488802067	103.7162636	91.07565255	0.955072519	88.98709206	91.02915242	115.3200597	91.7169148	99.8205319	92.00830241	0.08556177	0.088268556	0.062415294	1.031635462	1.069819592
20180126	GYR	CTR	2	12	7	1.74211617	0.039813997	2.3402697	1.497366811	-0.344885697	1.525442878	0.038191231	-0.171059952	0.923642556	-0.070046139	-0.071195372	-0.020566079	-0.085490022	-10.49237869	-4.52400003	0.004379235	-0.009990905	1.705438009	1.735311407	0.070849486	0.221395443	1.395653304	1.427766247	-0.108609048	-0.338424537	0.192182592	0.209455389	1.56394441	0.941957292	1.499687407	89.98604808	86.81221595	1.011033459	79.47575868	86.5446434	103.8405042	92.78751194	87.65110222	88.8389517	0.003631427	0.003554971	0.002513744	0.978946202	0.996093967
20180126	GYR	CTR	2	12	8	1.478159175	-0.028473371	2.64230739	1.535558042	-0.587222249	1.286980181	-0.024376934	-0.242255324	0.903076477	-0.155536161	-0.257821439	-0.013860511	-0.008839359	-15.01637872	-14.3361266	0.175965446	0.061253297	1.50996769	1.538921025	0.243831959	0.211865333	1.478045198	1.501623865	-0.061601003	-0.235821436	0.240000656	0.247045496	1.414619368	0.947853502	1.544795728	84.86815006	86.38002565	1.073227069	69.40582305	80.59558767	100.0770661	94.67908015	86.45378199	94.68457748	0.164806652	0.168353127	0.119043638	1.021519006	1.041106433
20180126	GYR	CTR	2	12	9	1.460562042	-0.144743377	2.897129465	1.511181108	-0.975870291	1.261152291	-0.070599176	-0.500076763	0.889215965	-0.16437552	-0.254127809	-0.066732212	-0.001153403	-29.35250531	-13.16782509	0.193668268	0.059226175	1.501629486	1.545212283	0.264639531	0.271305945	1.623276427	1.660366533	-0.083359834	-0.267802585	-0.003165053	0.080449411	1.594624697	1.033344625	1.620656015	76.02647838	73.45808185	1.134243847	63.39116598	69.64889642	96.02365338	96.76687468	83.50218486	89.0160523	0.182394055	0.187522532	0.132598454	1.028117562	1.057957306
20180126	GYR	CTR	2	13	7	1.583741973	0.205943579	1.602852855	1.464455413	-0.054943229	1.253299772	0.028429953	0.099225342	0.821805508	-0.064020835	-0.209304936	0.005704373	-0.021387061	6.8846042	-14.46189549	0.168312666	0.010844227	1.63816819	1.663260534	0.190836885	0.164923465	1.359005539	1.392210482	-0.012910906	-0.293881769	0.518365491	0.53169485	1.254503518	0.830246125	1.47144983	95.41979435	91.37187503	0.977342219	83.51912204	90.92760693	102.6320176	94.59607337	88.19756146	95.29642817	0.145302574	0.150295982	0.106275308	1.034365584	1.05020929
20180126	GYR	CTR	2	13	8	1.530950574	0.19506482	1.85100621	1.492885366	-0.180990971	1.309610497	0.01111676	-0.110079594	0.82750988	-0.085407897	-0.038453246	0.067124037	-0.007443579	-7.57729129	-1.849333578	0.00307581	0.078365852	1.596582512	1.616960469	0.039994295	0.23122519	1.342716008	1.343415386	-0.124052494	-0.232732405	0.379584789	0.389273906	1.322058011	0.839157094	1.518655853	97.21487074	82.19338303	1.007804194	79.41889709	84.84664136	98.09915789	90.45366197	86.04604697	90.01453289	0.002724477	0.002841276	0.002009085	1.042870057	1.056180713
20180126	GYR	CTR	2	13	9	1.53974914	0.159228607	2.110309088	1.504002126	-0.438611809	1.356794354	0.051403371	-0.14853284	0.894633917	-0.092851476	-0.213809935	0.017510892	-0.054800603	-9.426624867	-12.23845918	0.164641644	0.069396936	1.558920864	1.585634358	0.233627521	0.21383865	1.404470254	1.424289902	-0.036056035	-0.231252591	0.139390467	0.143195115	1.425928202	0.911621219	1.507702911	91.2759751	86.19160015	1.032070727	76.10312629	87.01296898	100.0605555	95.43663847	85.97916124	94.54272857	0.149358734	0.151218429	0.106927577	1.012451199	1.02980045
20180126	GYR	CTR	2	13	10	1.36377781	0.072383469	2.37895437	1.555405497	-0.573834809	1.274929083	-0.039920124	-0.362342775	0.912144809	-0.147652078	-0.096675917	-0.001649802	0.020992731	-21.66508405	-5.089503592	0.062622741	0.034717827	1.451567514	1.478209901	0.225940217	0.236026	1.605321561	1.679290537	-0.011806754	-0.44435797	0.140677146	0.147463256	1.398116788	0.992522834	1.581214843	85.60152298	80.57662006	1.045204234	77.95065802	80.33736923	96.13221228	93.07995079	86.90514178	91.89079049	0.061011237	0.06493868	0.045918581	1.064372439	1.083908163
20180126	GYR	CTR	2	13	11	1.495756308	-0.041235823	2.631390329	1.515485373	-0.887363601	1.145013271	0.033479932	-0.459018692	0.910495007	-0.126659348	-0.23322479	-0.194287098	-0.043099099	-26.75458764	-17.27063392	0.261522162	-0.0443578	1.52680899	1.566959955	0.336968785	0.138797291	1.638090069	1.706899685	-0.027418241	-0.438075807	0.12227542	0.124339484	1.448609524	1.027493021	1.52300715	90.19747574	84.30664705	1.048382766	74.33931618	82.84781664	105.2637834	98.0114441	89.0361416	98.08138549	0.242236057	0.247265004	0.174842761	1.020760522	1.047603776
20180126	GYR	CTR	2	15	5	1.302187844	-0.075709861	1.709140217	1.385323552	-0.10761649	1.384507193	0.042404194	-0.096156863	1.148420032	-0.115035387	0.027153752	-0.043216132	0.041094188	-4.786194363	1.21358495	0.045364587	-0.077743427	1.364976851	1.392409129	0.098221296	0.187432267	1.582764379	1.665127251	-0.027878364	-0.558872849	0.414226164	0.41970296	1.388683361	1.158165728	1.391479637	95.29173236	91.0384332	0.937610552	77.47805787	90.24098789	110.7589992	86.18876539	90.45282716	87.55050354	0.047000954	0.04926725	0.034837206	1.048218087	1.069284385
20180126	GYR	CTR	2	15	6	1.372576376	-0.097017926	1.983272641	1.427727746	-0.140077846	1.58338774	-0.01965041	-0.069003111	1.105203899	-0.073941199	-0.053048994	0.060599589	-0.126864217	-3.572609413	-2.404116137	0.02551619	0.03041865	1.271360197	1.29180835	0.09146429	0.222795927	1.636293517	1.668161371	-0.049032341	-0.311352163	0.012564014	0.050805994	1.58957181	1.109821783	1.429646234	87.03338451	90.10868228	0.98391782	73.12578298	89.81591114	97.54530644	91.78282551	87.67303857	84.59806348	0.028383257	0.026290226	0.018589997	0.926258253	0.941155897
20180126	GYR	CTR	2	15	7	1.258195012	-0.124753339	2.296783414	1.408077335	-0.270937507	1.457283763	0.01735459	-0.122052105	1.165803488	-0.200805416	-0.155490551	-0.011526148	0.128695876	-5.97672555	-7.543227847	0.137025628	-0.020928272	1.410850982	1.442084475	0.286214394	0.213417827	1.773148407	1.799279187	-0.058838184	-0.330697515	0.160587921	0.163987624	1.482256084	1.189250733	1.431334755	79.72022822	88.83515033	1.006442701	66.8160149	85.5257441	100.7733904	93.19934655	90.34052988	93.81848709	0.137352211	0.154017064	0.108906511	1.12132934	1.146153388
20180126	GYR	CTR	2	15	8	1.275792145	-0.178398966	2.585325599	1.425431925	-0.549326851	1.389218646	-0.013366547	-0.277542656	1.154277341	-0.07210954	-0.246034739	-0.099336741	-0.136098039	-13.5199534	-12.87570353	0.252177608	-0.053356887	1.166209107	1.216814327	0.466885102	0.163254992	1.563381481	1.653833881	-0.058928747	-0.330540206	-0.024958485	0.052752805	1.493883675	1.18936365	1.464438397	78.04782028	84.10309021	1.054401999	64.7667676	79.59806525	103.956268	102.1443383	79.37724975	88.83998721	0.305805358	0.279538477	0.197663553	0.914105885	0.953771609
20180126	YYY	CTR	2	2	6	1.12338326	0.333841581	1.586276456	1.528990991	-0.08423916	1.221814466	-0.01382526	-0.09735641	1.097482715	-0.149581105	0.026796666	-0.067894442	0.113457594	-5.069372062	1.148907678	0.056176103	-0.08829918	1.234449607	1.258838326	0.090966121	0.13199568	1.532897787	1.658421758	-0.096587042	-0.625506231	0.297446815	0.298468675	1.224714998	1.111899765	1.559839309	99.38171622	83.38222484	1.002498819	94.78140263	83.55371314	97.99265663	89.1266119	92.93646361	87.16511336	0.064356622	0.070719415	0.050006178	1.098867725	1.120577786
20180126	YYY	CTR	2	2	7	1.316464758	0.317077988	1.829417534	1.515165731	-0.211460221	1.176614495	0.043059543	-0.070559744	1.029588272	-0.036123511	-0.13230341	-0.200682976	-0.029868526	-3.920464384	-9.831578115	0.115652237	-0.207270235	1.286127514	1.320818412	0.19414781	0.040327571	1.537561701	1.661961586	-0.035278817	-0.625506231	0.344417963	0.345729147	1.195465221	1.032635268	1.617382011	110.4257388	88.39250174	1.013367497	96.81844774	90.26595544	112.198149	93.60540903	97.20026869	94.11892456	0.127170098	0.12423953	0.087850614	0.976955521	1.00330708
20180126	YYY	CTR	2	2	8	1.676298459	0.274997404	2.063563819	1.558225274	-0.340477768	1.330694577	0.047859488	-0.202863154	0.828905296	-0.065992037	-0.029562414	0.002386875	0.019094212	-13.7520425	-1.868711626	0.019801167	-0.02522601	1.690346348	1.711376456	0.040655338	0.191805799	1.436072038	1.480540076	-0.123105982	-0.371456999	0.689787719	0.68984811	1.373562219	0.855916117	1.610869574	102.8991445	82.73246206	1.036014606	87.098358	86.45753044	104.9155658	91.18256505	89.81431805	89.29124764	0.016566474	0.016705306	0.011812435	1.008380303	1.020925866
20180126	YYY	CTR	2	2	9	1.588534142	0.207242328	2.32837204	1.606084762	-0.603035082	1.328584169	0.026616206	-0.232425568	0.831292172	-0.046897825	-0.248872284	0.042499112	-0.088890019	-15.62075412	-13.22590385	0.171119096	0.088659442	1.492939522	1.524855261	0.19999863	0.287752979	1.352086788	1.380780144	-0.031412864	-0.18918909	0.154639525	0.156464563	1.459036396	0.864446485	1.617468656	96.80065945	89.87749757	1.061651178	83.26254972	89.61701485	99.52750543	96.53632138	87.26320352	95.27906207	0.162095612	0.152341042	0.107721384	0.939822118	0.959913433
20180126	YYY	CTR	2	2	10	1.57975771	0.087238347	2.592760289	1.632700968	-0.908357804	1.356006495	-0.050630104	-0.481297852	0.873791284	-0.135787844	-0.192819207	-0.059859064	0.060501751	-28.84665798	-10.78566436	0.163869917	0.015829431	1.634971899	1.66395074	0.374957863	0.238722051	1.443944766	1.499972527	0.001407356	-0.193754522	0.267997058	0.268125152	1.632135875	1.00677563	1.656414414	95.29259515	81.81715034	1.063812229	80.97141464	83.6274743	100.600285	95.19318533	89.10380475	95.37272805	0.141743757	0.14669785	0.103731044	1.034951049	1.053294901
20180126	YYY	CTR	2	2	11	1.219924009	-0.093524856	2.862605582	1.582070863	-1.017277805	0.891757301	-0.013696517	-0.67411706	0.81393222	-0.075286093	-0.230726775	-0.108738458	-0.194337609	-39.63232234	-12.43646245	0.223576485	0.03948761	1.024021073	1.060708147	0.419484165	0.174164446	1.524212702	1.580189108	-0.043067299	-0.156037484	0.069651771	0.092885018	1.352806422	1.059522281	1.592172314	85.45659012	85.39200093	1.083634222	77.52151204	78.53479532	96.1676393	104.5568287	91.57345182	95.0920135	0.30876796	0.259184093	0.18327083	0.83941382	0.869487065
20180126	YYY	CTR	2	4	7	1.219924009	-0.112224774	1.662803891	1.410671458	-0.09394894	1.161184909	0.011639176	-0.10835962	1.033142306	-0.090589662	0.032825551	-0.139046984	0.021384195	-5.987492837	1.158554266	0.054277666	-0.159915408	1.206598651	1.225738926	0.102046376	0.033946162	1.582534729	1.630872145	-0.07493304	-0.395613634	0.320556898	0.320661525	1.164979312	1.042751802	1.441138272	97.85547852	81.08156223	0.932597126	90.70372296	83.33318339	104.2737785	88.87452223	95.9731359	87.63461331	0.063617021	0.062922125	0.044492662	0.989076895	1.004766622
20180126	YYY	CTR	2	4	8	1.404229076	-0.130920613	1.893879688	1.422310634	-0.242228734	1.1317607	0.020618341	-0.075534069	0.894095322	-0.069205468	-0.152100824	-0.123885033	0.018430694	-4.828938571	-11.6360543	0.127559025	-0.122638129	1.379527998	1.398579372	0.178549622	0.030809107	1.296144157	1.342074062	-0.016645282	-0.340775547	0.607075666	0.607742076	1.157392345	0.89994513	1.437339901	98.11867947	88.28625818	0.942273295	82.59099694	85.86748522	104.8090861	93.32712685	94.10665892	94.89023235	0.13076625	0.128466007	0.090839185	0.98240951	0.995976651
20180126	YYY	CTR	2	4	9	1.772839208	-0.179124131	2.119100068	1.442928975	-0.325125413	1.315081258	0.025585401	-0.227634893	0.770210289	-0.050774773	0.0316355	0.007569089	0.019204838	-16.46499287	2.321019338	0.076682968	-0.035617306	1.734572459	1.75102861	0.099201186	0.128687915	1.251921597	1.272675796	-0.096344219	-0.279669105	0.779431254	0.789328969	1.35467533	0.804748167	1.458933506	89.66472578	81.51190108	1.001240814	74.03857128	80.07894045	103.4088179	90.47435997	90.30221944	87.525254	0.062520359	0.061170857	0.043254328	0.978414992	0.987697363
20180126	YYY	CTR	2	4	10	1.737733481	-0.243824088	2.380801238	1.468514376	-0.579310677	1.374100306	0.018826544	-0.195999393	0.777779378	-0.031569935	-0.255885118	0.064890825	-0.068978613	-14.14397353	-14.05859893	0.167777794	0.111177132	1.612550744	1.638456533	0.161825122	0.234473425	1.219945265	1.238532194	-0.016094249	-0.129891258	0.440858761	0.444719519	1.491225171	0.802716129	1.506655488	77.56108464	86.39658287	1.079126703	63.5868424	83.63997785	97.69125427	95.77554687	85.90936287	95.7143639	0.147141808	0.136542015	0.096549785	0.927962062	0.942869865
20180126	YYY	CTR	2	5	7	1.6324163	-0.368175834	1.552075465	1.388058442	0.062447607	1.352999469	-0.032023481	-0.026073035	0.818023627	0.005011788	0.127785394	0.081284674	-0.132585927	-1.825582085	8.278351516	0.127407529	0.077787711	1.384837452	1.405498098	0.148206904	0.229510599	0.988092188	0.993692662	-0.047424477	-0.149288388	0.549343403	0.549446125	1.354439835	0.818454382	1.468975822	107.968756	83.06198375	0.921180135	85.68352574	83.54271201	99.75141781	89.17707669	86.61156785	84.92150463	0.130110184	0.110377148	0.07804843	0.848335962	0.860992443
20180126	YYY	CTR	2	5	8	1.518322688	-0.35574876	1.82132236	1.356034961	0.006214657	1.482625193	-0.097100344	0.101712359	0.899308301	-0.127574139	-0.164288877	0.141152292	0.00941939	6.452769431	-9.894568924	0.160011817	0.12535644	1.422223325	1.454542098	0.187142458	0.281340454	1.242236042	1.274747057	-0.047075311	-0.195529971	0.293380858	0.29535649	1.482638217	0.913989051	1.358373374	92.59386769	92.14247269	0.891887791	74.44330238	92.15392264	95.78483773	93.34609299	85.05779498	95.56195188	0.159110653	0.149040045	0.105387227	0.936706891	0.957992731
20180126	YYY	CTR	2	5	9	1.588534142	-0.354512043	2.116364773	1.258934617	-0.178470337	1.702808429	0.107206082	-0.062576518	1.040460593	-0.118154749	-0.112933806	0.076730035	0.112274492	-3.441799493	-5.486378037	0.097775834	0.07901571	1.591780211	1.614812792	0.320681267	0.232376295	1.40471589	1.411551615	0.007126199	-0.195529971	0.268843193	0.270690258	1.712135569	1.04901602	1.265028227	84.53648398	91.35048899	0.936955324	66.03214188	93.80841246	99.00730095	94.33464142	86.21088381	93.59574731	0.086868721	0.087046232	0.061550981	1.002043437	1.016542704
20180126	YYY	CTR	2	8	6	1.52709912	-0.362822225	1.66321654	1.355443263	0.168945414	1.669304175	-0.026556635	0.02737048	1.044069796	-0.058153028	0.130273788	0.163010156	-0.073617328	1.501675357	5.939022857	0.092650575	0.141174577	1.453805135	1.484055412	0.131152872	0.317538578	1.249980906	1.287066818	-0.142722654	-0.158353425	0.309351024	0.311389354	1.677831631	1.046046202	1.377764138	100.2231767	88.5044308	0.920517549	75.65891557	91.73156016	99.30190738	89.62201455	84.22658909	87.00026313	0.090127416	0.085801699	0.060670964	0.952004435	0.971813416
20180126	YYY	CTR	2	8	7	1.263806168	-0.329202088	1.995408071	1.328886628	0.056813261	1.593143819	-0.024397545	0.157644268	1.207079952	-0.131770356	-0.181399234	0.066380329	0.003209155	7.440698214	-8.509362483	0.204075699	0.02880499	1.27027101	1.299190433	0.284151591	0.173788996	1.517531978	1.54382568	-0.024002852	-0.303682345	0.149885354	0.150621038	1.594156509	1.224441568	1.34292233	87.02133345	97.75132102	0.901370319	73.28716026	91.71364718	93.56326984	97.84562753	88.20340407	97.59746678	0.227200825	0.228363042	0.161477056	1.005115374	1.027998174
20180126	YYY	CTR	2	8	8	1.316464758	-0.317896249	2.312443691	1.304489083	-0.150011397	1.644069802	0.036856101	-0.023754967	1.273460282	-0.128561201	-0.169333173	-0.021292781	0.042675491	-1.068664269	-7.697476887	0.190807773	-0.030762847	1.363613345	1.394674779	0.392048069	0.184519971	1.566839266	1.599114504	0.012977706	-0.303682345	0.189241729	0.190680002	1.650899431	1.280153651	1.326338874	80.22058588	86.3487949	0.959364301	64.18495109	86.24942373	101.5828782	98.31130513	89.76913876	98.29196856	0.197888163	0.204975437	0.144939522	1.035814545	1.059409126
20180126	YYY	CTR	2	9	5	1.193594714	-0.017767244	1.606550035	1.466926861	-0.262583244	1.625186753	-0.06218179	-0.218476612	1.366370736	-0.178487449	-0.026974059	-0.01964837	0.015620379	-9.084442153	-1.244785328	0.020077995	-0.019956045	1.186824446	1.20342485	0.349620328	0.186952969	1.617890755	1.622282808	-0.030186733	-0.333944099	0.039440192	0.050477527	1.646263024	1.395191309	1.488884912	99.65495945	88.0001167	0.950746312	89.23571827	90.91332947	101.0842317	92.68801812	86.91107646	88.96236207	0.02392483	0.023789125	0.016821451	0.994327833	1.00823574
20180126	YYY	CTR	2	9	6	1.12338326	-0.07002131	1.929962199	1.404745071	-0.470541141	1.433443625	-0.031882136	-0.245450672	1.346722366	-0.16286707	-0.228342922	-0.140315042	0.022834753	-10.32922748	-11.11224904	0.249924195	-0.090391746	1.126929189	1.177591875	0.495475964	0.101847923	1.710398593	1.780353387	-0.034282577	-0.544913142	0.023168447	0.040487297	1.508697979	1.378561876	1.436014046	99.15290484	97.85933078	0.919900112	88.88253477	92.60460328	102.1929603	102.819168	89.57127092	96.6679778	0.313636552	0.314626538	0.222474558	1.003156473	1.048254782
20180126	YYY	CTR	2	9	7	1.114606829	-0.163658997	2.21521748	1.372862935	-0.551527801	1.206753019	0.036775731	-0.473793594	1.206407324	-0.140032317	-0.049489927	-0.162297976	0.094918927	-21.44147652	-5.177495851	0.097514213	-0.137224583	1.186245031	1.210654983	0.187969427	0.094354626	1.724444399	1.801574334	0.01237373	-0.544913142	0.477288648	0.485422155	1.326814141	1.303651814	1.397925667	99.51057944	84.64759095	0.909220781	85.89932597	84.84536612	108.3960974	96.5446168	94.07700162	94.72394611	0.116254163	0.12372607	0.087487543	1.064272172	1.086172228
20180126	YYY	CTR	2	13	6	1.413005507	-0.2179267	1.729643594	1.389203714	-0.049738472	1.772105906	0.01187704	-0.099271493	1.204880127	-0.076211026	0.074990882	0.071577708	-0.043678876	-4.710028268	3.620287037	0.070597602	0.06337212	1.326127483	1.349145624	0.161088556	0.235615681	1.497523365	1.509720539	-0.187679908	-0.26020394	0.012944563	0.013660339	1.772803785	1.211362485	1.392544734	90.31639582	86.04283256	0.944761341	77.18561529	87.74050125	96.62679546	91.4363783	86.65460323	88.04016074	0.075286944	0.070657959	0.049962722	0.938515439	0.954805638
20180126	YYY	CTR	2	13	7	1.176041851	-0.227824656	2.082292669	1.401080754	-0.17386442	1.471334254	0.002470185	-0.02428061	1.276457835	-0.119889902	-0.186590823	-0.059130815	-0.030632264	-1.089741232	-8.737794799	0.198044768	-0.048290067	1.114513052	1.151605775	0.341257156	0.131636959	1.580225401	1.617129632	-0.01985918	-0.391890947	-0.015380358	0.019549487	1.481571235	1.282305635	1.409556159	86.8709063	95.46298733	0.951137024	76.72120647	89.31723641	100.0030032	97.25022813	84.92757321	92.01752802	0.251300419	0.238152746	0.168399422	0.947681455	0.979221763
20180126	YYY	CTR	2	13	8	1.2725826	-0.262423676	2.375088186	1.403550939	-0.37185639	1.444834726	-0.020781443	-0.210871433	1.21732702	-0.150522167	-0.161734096	-0.135255485	0.030539424	-9.827536031	-9.173335929	0.195626647	-0.09295959	1.268580965	1.299856079	0.406749656	0.126535036	1.585190559	1.628830744	0.028447145	-0.391890947	0.194557239	0.197397503	1.491919756	1.244591803	1.412152163	87.13629073	84.3488212	0.955082972	73.18120055	84.69955278	105.1015423	98.80684697	91.92700939	99.15531536	0.218084509	0.217398743	0.153724125	0.996855501	1.021431599
20180126	YYY	CTR	2	14	6	1.37789978	-0.242730369	1.557485938	1.399117004	0.033128877	1.360280532	0.019109144	-0.08210135	0.977705147	-0.094544156	0.147550903	0.038025058	-0.002313723	-4.800067213	8.486878991	0.147186195	0.009690334	1.434836246	1.456142375	0.20688388	0.159654087	1.436057834	1.457880746	-0.048425023	-0.209764898	0.342111739	0.344503021	1.36068389	0.985690917	1.409671055	96.42467242	87.15826397	0.931525874	82.42458493	88.11340525	98.15098213	84.99882907	88.55773932	84.97010177	0.14507071	0.151065205	0.106819231	1.041321195	1.056783952
20180126	YYY	CTR	2	14	7	1.32524119	-0.236137723	1.828181764	1.418226148	-0.00714411	1.335558837	-0.012241943	0.065449553	1.015730205	-0.096857879	-0.117068891	0.013873822	0.011416179	3.686811778	-6.556940364	0.112897262	-0.009226455	1.392433807	1.406389595	0.16573187	0.137791246	1.327144455	1.340984463	-0.016691342	-0.209862531	0.477764692	0.480743813	1.335577944	1.022434811	1.429486994	94.87779219	95.31668867	0.949791739	76.99723025	91.39438539	99.83477413	92.29173584	89.39384737	94.21151427	0.114663144	0.120476816	0.085189973	1.05070218	1.061232933
20180126	YYY	CTR	2	14	8	1.448111234	-0.237559401	2.093957973	1.405984204	-0.10078799	1.515071315	0.022474607	-0.051619338	1.029604027	-0.0854417	-0.064205273	0.035922035	0.040091839	-2.870128585	-3.333667971	0.062124872	0.018633643	1.549825125	1.56334126	0.24110454	0.166336059	1.393905839	1.39577794	-0.012229903	-0.183413616	0.512421004	0.518748309	1.518420004	1.034431869	1.412236368	84.86575362	88.33950403	0.988777769	70.25812884	86.30653831	97.65257695	92.86531282	88.38135855	92.52098659	0.056688871	0.060670641	0.042900621	1.070239004	1.079572634
20180126	YYY	CTR	2	14	9	1.298911895	-0.257616211	2.395457165	1.428458812	-0.356972445	1.35853918	0.035641033	-0.115824611	1.065526062	-0.045349861	-0.237890975	-0.043652623	-0.096736647	-6.203796556	-12.889203	0.246133837	-0.019858997	1.260174177	1.295283934	0.368417995	0.112734831	1.493880989	1.537328749	-0.034125225	-0.280350733	0.063363746	0.073336955	1.404655841	1.072761734	1.469207911	76.47785247	90.32767119	1.036741123	66.95646264	86.58755184	97.73891068	100.1831174	88.94887797	97.51145198	0.276220397	0.267982619	0.189492327	0.970176793	0.997206923
20180126	YYY	CTR	2	17	6	1.211147578	-0.166864553	1.767415748	1.412721431	-0.01236325	1.570862515	0.010195236	0.082805665	1.285089618	-0.113643887	-0.143983934	0.016447925	0.011132291	3.686797517	-6.377982659	0.145542319	-0.014338529	1.189579292	1.212237588	0.246288232	0.146364781	1.46124433	1.481845967	-0.035611885	-0.252454107	0.195450881	0.198019995	1.570911166	1.292759466	1.418052581	90.10979304	94.96858979	0.956221563	77.04821363	94.23452289	99.15084731	94.30026632	90.21280264	95.25842531	0.17302581	0.169944543	0.120168938	0.98219186	1.000899982
20180126	YYY	CTR	2	17	7	1.255029736	-0.16932484	2.080017389	1.422916666	-0.126103931	1.619324336	-0.005336826	-0.061178269	1.301537542	-0.102511596	-0.088979713	-0.020826211	0.010612834	-2.691185141	-3.995972166	0.095825039	-0.041502612	1.232809175	1.250385791	0.332048568	0.142124616	1.429486973	1.499116914	0.016164731	-0.306042912	0.184301123	0.187285194	1.624227049	1.307000911	1.423514722	88.42290628	90.52117895	0.973563589	75.04724449	88.10392262	101.3483681	95.54988302	90.03349203	94.54528949	0.109925423	0.10797917	0.076352804	0.982294793	0.996299733
20180126	YYY	CTR	2	17	8	1.176041851	-0.194419522	2.402262932	1.417579841	-0.386307713	1.423705386	0.014304968	-0.150157982	1.280711331	-0.091898762	-0.256341926	-0.116440177	-0.04417312	-6.687157308	-12.5592555	0.282630239	-0.092496323	1.102047535	1.151905436	0.478001086	0.073950422	1.561195183	1.637177406	-0.028662118	-0.306042912	0.085722448	0.08969895	1.475184964	1.292754545	1.426583042	84.06690357	92.52354234	0.979218835	72.66011296	87.08948578	102.0841904	103.0770525	93.75365378	100.8048277	0.362688091	0.339868446	0.240323283	0.937081902	0.979476568
20180126	YYY	CTR	2	19	6	1.509546256	-0.347848511	1.58825526	1.374658377	0.090871478	1.377808904	0.033852478	-0.109973519	0.878969094	-0.033427761	0.262880101	0.094138635	-0.046402439	-7.13158736	16.06158294	0.260539908	0.070767971	1.446856135	1.485979351	0.265132963	0.184372506	1.209324159	1.238479732	-0.038394346	-0.190142862	0.480749492	0.489513417	1.380802304	0.886452626	1.381506825	94.35517348	86.29705928	0.925796605	81.47201037	85.22916586	99.52971226	79.3786164	86.50422337	80.45117542	0.254661858	0.244085976	0.172594849	0.958470884	0.984388087
20180126	YYY	CTR	2	19	7	1.509546256	-0.329765087	1.862439232	1.408510856	0.129581465	1.520873601	-0.025903995	0.152906582	0.973107729	-0.0798302	-0.114257183	0.079416812	-0.014797996	8.929995585	-6.827001426	0.114300936	0.051150205	1.477811828	1.495146779	0.127288163	0.192070476	1.186458999	1.197938079	-0.047454991	-0.148186778	0.463235178	0.467535709	1.526383919	0.988277257	1.417073298	93.5732009	95.20418691	0.976060179	70.83217998	91.39268512	95.66848539	92.04561756	87.58749752	94.02108268	0.109381946	0.107082464	0.075718737	0.978977505	0.990461056
20180126	YYY	CTR	2	19	8	1.386676212	-0.303978376	2.165093079	1.382606861	-0.002176576	1.472083989	-0.051615794	0.0386494	1.052524541	-0.094628196	-0.104455424	0.016194456	-0.005557785	2.102994158	-5.626514534	0.101638596	0.003359728	1.366831208	1.38345303	0.275557497	0.170788417	1.268137505	1.314895262	0.027161999	-0.212104392	0.532745342	0.539564274	1.472085598	1.057476326	1.409168855	78.85781615	90.0203257	0.978619267	65.31964732	87.51150714	97.90669937	93.7274295	89.13104617	94.43862939	0.105161983	0.103656989	0.07329656	0.985688797	0.997675606
20180126	YYY	CTR	2	20	6	1.456887666	-0.311348498	1.733413923	1.359687176	0.005258945	1.592679708	0.006245813	-0.080612574	1.041590759	-0.076342684	0.121623845	0.07091014	0.001553851	-4.425511098	6.536708662	0.124786469	0.063253415	1.473572539	1.495650052	0.178555117	0.214712453	1.314548128	1.330929426	-0.064119798	-0.191574792	0.282641959	0.283272267	1.59268839	1.047491242	1.367639724	91.75893715	84.07000483	0.924738369	76.47670473	86.86078755	94.10146095	86.01907436	87.20400704	85.87273738	0.119759776	0.121131314	0.085652773	1.011452409	1.026606297
20180126	YYY	CTR	2	20	7	1.246253305	-0.310301968	2.050357184	1.365932989	-0.00188685	1.383317372	0.02052311	0.041011271	1.112500899	-0.074788833	-0.077241486	0.004085126	0.023607406	2.111197563	-3.969639575	0.076352335	0.001120501	1.283558379	1.297010392	0.149740077	0.156805421	1.322227227	1.331162447	-0.038975729	-0.225933584	0.442997789	0.444283382	1.383318659	1.1157659	1.369889268	85.94530484	91.5960014	0.950067082	71.53817914	89.57604837	98.51183719	92.86764741	89.31649848	93.22552923	0.084124345	0.086642505	0.061265503	1.029933782	1.040727746
20180126	YYY	CTR	2	20	8	1.298911895	-0.310677451	2.325637341	1.386456099	-0.151166695	1.403735166	0.000421487	-0.036230215	1.116586025	-0.051181427	-0.149427669	-0.075904243	-0.052811575	-1.858442012	-8.256724332	0.15686518	-0.063451344	1.261466845	1.282744494	0.28619116	0.108390659	1.332347351	1.399914584	0.039979458	-0.320477768	0.303168582	0.307327651	1.411851192	1.118345438	1.401320803	81.71885227	91.1070232	0.973387594	69.32281756	89.37508877	100.6578544	96.64974652	91.4936211	97.28825495	0.17585945	0.170789771	0.120766605	0.971171986	0.98755312
20180205	GGY	CTR	2	1	9	1.462785365	0.146743978	1.674423797	1.560684982	-0.110966645	1.084129265	0.013823395	-0.140644476	0.761715879	-0.104821587	0.084617934	-0.056822694	0.061658269	-10.4613643	5.916916872	0.084106089	-0.083232928	1.641322763	1.66219397	0.157787963	0.126034806	1.435145484	1.498338636	-0.040128486	-0.44518514	0.504441151	0.5065992	1.089793494	0.781651786	1.611701197	103.994432	86.2342412	1.035031776	97.44470316	87.42299383	100.5731368	88.23344143	91.90860303	87.57381363	0.072468362	0.081313346	0.057497218	1.122053038	1.136321165
20180205	GGY	CTR	2	1	10	1.851055554	0.125882249	1.878240098	1.574508377	-0.265773087	1.078341061	0.069195272	-0.056026541	0.704893185	-0.043163319	-0.136366068	-0.12652112	0.031283519	-4.544447429	-13.85500234	0.134642385	-0.121227963	2.030107328	2.061160314	0.162141144	0.148771767	1.473903884	1.531945042	-0.045809701	-0.44518514	0.861749506	0.873005862	1.110610093	0.708432387	1.706780725	112.6800633	91.19365725	1.060836108	97.51978072	92.84569509	107.2910536	91.60728022	92.10709573	93.70752025	0.093794591	0.1028673	0.072738165	1.096729551	1.113505377
20180205	GGY	CTR	2	1	11	1.923291869	0.075916909	2.080968218	1.643703649	-0.20180286	1.040070292	-0.001888566	-0.192392609	0.578372064	-0.0118798	0.1019441	-0.026141198	0.000314307	-18.39944977	9.097708114	0.095073052	-0.071211411	2.075108955	2.098333309	0.120112989	0.176697369	1.203772571	1.227929262	-0.10723167	-0.239710283	0.913154247	0.927420547	1.059467134	0.609647677	1.70269799	105.0789389	88.74517737	1.073414569	95.9448574	88.18015261	101.1837501	87.82065429	91.446178	87.31751039	0.064793513	0.069908058	0.049432462	1.078936062	1.091011376
20180205	GGY	CTR	2	1	12	1.878144172	0.037977971	2.276501433	1.641815083	-0.391075804	1.00655292	-0.054947327	-0.090448509	0.552230867	-0.011565493	-0.207949387	0.040966561	-0.054873112	-9.301741653	-17.40216441	0.166547671	0.077611597	1.971035452	2.003449455	0.155850527	0.274884955	1.184348191	1.207042558	0.00386348	-0.229214136	0.906406971	0.931377924	1.079856039	0.559708517	1.682808229	102.444738	92.46871749	1.059010168	93.90564523	93.3005263	99.89180038	95.19180915	87.60900172	94.80976481	0.119497584	0.125407824	0.088676723	1.049459078	1.066717606
20180205	GGY	CTR	2	1	13	1.923291869	-0.03554428	2.465733382	1.586867755	-0.514211758	1.091320253	-0.059862615	-0.298397896	0.593197428	-0.066438605	-0.028304305	0.021387957	0.05552298	-26.70390606	-1.290377843	0.009654986	0.012988994	2.127576523	2.155723377	0.138724778	0.284099338	1.209903139	1.232274521	-0.0793644	-0.233112013	1.021233277	1.032837398	1.206396961	0.667336932	1.691632369	110.2141393	91.64081165	1.01101447	95.464381	90.92202386	101.4922825	90.19634566	89.66839388	90.32112744	0.00641773	0.007099397	0.005020032	1.106216148	1.120850876
20180205	GGY	CTR	2	1	14	1.544051219	-0.132216091	2.670901589	1.527005141	-0.681971631	0.842916457	-0.081901615	-0.326702201	0.614585385	-0.010915625	-0.206616947	-0.081301313	-0.18116696	-27.9942839	-17.00760038	0.205913622	0.033873232	1.484870288	1.513752838	0.209650203	0.177956525	1.163687064	1.182910563	0.033253137	-0.208173518	0.595313975	0.603548333	1.084247877	0.696109671	1.57782387	103.6386065	95.35730725	0.979404593	91.93559285	93.70685405	101.4378591	97.6786628	88.12517945	97.58771771	0.196115337	0.188598561	0.133359321	0.961671653	0.980377347
20180205	GGY	CTR	2	2	6	1.571139836	0.078785696	1.544972124	1.502808853	-0.216466389	1.221704732	0.022896624	-0.059397831	0.823780738	-0.071647153	-0.120029984	-0.0421051	-0.042253403	-4.124113862	-8.803754794	0.106527373	-0.047544009	1.605216536	1.628061981	0.175595646	0.177426983	1.336861137	1.360904168	-0.036685995	-0.306295254	0.384190022	0.389355926	1.240733714	0.829021183	1.540136316	102.4394894	92.31570836	1.007905628	93.63432244	92.4469273	103.7235523	90.59561666	90.54633148	93.00612407	0.093851796	0.095887363	0.067802605	1.021689157	1.03622984
20180205	GGY	CTR	2	2	7	1.607257994	0.038090015	1.774652614	1.525705477	-0.226113505	1.201589439	-0.020879026	-0.179427815	0.781675638	-0.113900556	0.031475309	-0.015497978	0.131070727	-12.92786866	1.998311592	0.03858453	-0.04379866	1.813903809	1.83373244	0.096419943	0.171541353	1.28717755	1.299592808	-0.092567239	-0.303104459	0.797366521	0.813705988	1.222679229	0.810052147	1.69487312	115.8137862	89.52176368	0.984258462	93.41225052	88.70676779	105.218162	91.59078264	90.6310852	88.8480866	0.030082502	0.033950222	0.024006432	1.128570408	1.140907339
20180205	GGY	CTR	2	2	8	1.625317072	-0.004419324	2.000551429	1.504826451	-0.41127375	1.185538955	0.032424591	-0.147952506	0.766177661	0.017170172	-0.172310809	-0.001164053	-0.158468914	-10.92955706	-11.78645235	0.146117507	0.020395538	1.546231943	1.571054669	0.184751044	0.183385007	1.208538593	1.234342048	-0.013444626	-0.26184977	0.499609763	0.511879852	1.254850076	0.780520958	1.539557148	101.8876586	92.79184811	1.002616823	90.35014419	91.30602924	102.6982276	94.55433939	87.91305909	94.9491586	0.13364189	0.127139106	0.089900924	0.951341723	0.966614266
20180205	GGY	CTR	2	2	9	1.733671544	-0.081738789	2.223432752	1.537251043	-0.510200847	1.458234247	-0.002714215	-0.320263315	0.765013608	-0.141298742	-0.005727801	0.136097466	-0.009534874	-22.71600942	2.82762118	0.05317534	0.101895754	1.808425712	1.842702027	0.138515982	0.3902144	1.472853827	1.511685865	-0.183666583	-0.217110986	0.093604707	0.093870114	1.544911655	0.841296467	1.56127819	99.15925115	85.75571749	1.004799303	87.63085287	85.46804868	100.2232005	89.30641355	87.02129111	88.97573233	0.041583841	0.043376894	0.030672096	1.043118992	1.062889931
20180205	GGY	CTR	2	2	10	1.39957859	-0.177656549	2.497580791	1.534536827	-0.6783258	1.203480001	-0.027973207	-0.325991117	0.901111073	-0.150833616	-0.230290459	-0.071923693	-0.059218504	-19.88838824	-13.96830772	0.233702922	0.008711207	1.410151486	1.445618968	0.339157553	0.207196028	1.602503011	1.63852045	-0.01580146	-0.326235133	0.040652894	0.043344571	1.38148109	0.970062964	1.554661879	98.35761609	93.97085201	1.000399866	85.80156578	91.24878613	99.23951234	98.01519782	88.72623234	96.38577115	0.234376125	0.236146683	0.166980921	1.007554343	1.032895886
20180205	GGY	CTR	2	3	6	1.751730622	0.158405578	1.508825072	1.475254288	-0.326753775	1.118165399	0.10362207	-0.049064266	0.722457869	-0.053224137	-0.212318319	-0.053775106	-0.026273641	-3.885161357	-17.46495771	0.19439934	-0.043923023	1.793801962	1.831498836	0.233606292	0.205294267	1.452496173	1.500470431	-0.056975923	-0.388084017	0.530958549	0.535279445	1.164929993	0.726075398	1.529701391	105.1179313	92.68022771	0.99924068	91.22329541	93.38609429	105.6128241	94.48361974	89.77838852	95.46964948	0.153262283	0.156943185	0.11097559	1.024017014	1.045536804
20180205	GGY	CTR	2	3	7	1.742701083	0.096975869	1.719040167	1.578876358	-0.246086532	1.264770454	0.033418097	-0.261382585	0.668682763	-0.079497778	0.16508147	0.120290961	0.01496782	-21.35011907	14.39109317	0.190772878	0.041675619	1.823500878	1.868693478	0.212314769	0.309441109	1.300466906	1.33538934	-0.077222489	-0.35635329	0.412423865	0.417527422	1.288488604	0.722341602	1.611603384	100.1376662	84.31375312	1.045930566	88.84066815	85.52428143	102.4234165	86.78877412	88.50059125	84.67055217	0.147953639	0.154813464	0.10946965	1.04636469	1.072297192
20180205	GGY	CTR	2	3	8	1.616287533	0.0507116	1.956817013	1.612294455	-0.331920661	1.149432843	0.02033721	-0.096301115	0.788973724	-0.064529957	-0.166577129	-0.080510902	-0.081230294	-6.959025902	-13.39856739	0.165912931	-0.069901109	1.597900625	1.62755086	0.209318917	0.143873563	1.313995156	1.356061983	-0.019782464	-0.35635329	0.401700343	0.406776449	1.196397587	0.797444391	1.69320314	107.4784117	93.49521008	1.066184851	94.12335589	93.18758899	106.6548107	93.70915066	90.91552045	95.11070093	0.146840369	0.145169911	0.102650628	0.988623987	1.00696864
20180205	GGY	CTR	2	3	9	1.670464769	-0.011689484	2.172910387	1.632631665	-0.321302664	1.150830628	-0.078609756	-0.262878244	0.708462821	-0.145760252	0.088056898	-0.014372194	0.053912504	-20.35759329	6.220496277	0.081592532	-0.067066729	1.788666507	1.813514018	0.136162603	0.167166166	1.358645461	1.378798672	-0.077599723	-0.378803097	0.58783228	0.595415461	1.194841636	0.769591184	1.67621845	102.8167605	87.22462061	1.049857351	94.56133304	86.6464796	104.1896811	90.15663326	90.96370839	87.59885744	0.064511336	0.069076144	0.04884421	1.070759791	1.0856344
20180205	GGY	CTR	2	3	10	1.869114633	-0.072094385	2.389266545	1.554021909	-0.593853516	1.083752899	-0.014199845	-0.174821346	0.694090627	-0.091847747	-0.25155247	-0.113410144	-0.056412087	-14.13709701	-22.15146767	0.252523702	-0.038027154	1.884814072	1.929156034	0.229332839	0.212615992	1.332658004	1.377858525	-0.009473008	-0.377453274	0.423497273	0.428183517	1.235792193	0.721637243	1.679818038	112.0891627	93.50242226	1.014855007	92.58851532	92.79787462	106.4218688	93.46748398	90.06675212	96.99718353	0.189473566	0.19106503	0.135103378	1.008399398	1.03212291
20180205	GGY	CTR	2	3	11	1.751730622	-0.183738846	2.59301209	1.539822064	-0.685401248	1.024595746	-0.056123342	-0.426373816	0.580680483	-0.148259834	0.015338474	0.024515995	0.097338105	-36.28856468	2.105131492	0.023772451	-0.015690071	1.914341336	1.936482497	0.07570178	0.218318664	1.273897782	1.281789659	-0.084170865	-0.282813361	0.658125272	0.661719653	1.232708933	0.735503523	1.56662211	99.88454562	86.05775372	0.976857647	85.69578958	84.83351988	103.1645425	89.85972399	90.16502406	89.47779661	0.017561822	0.019192062	0.013570837	1.092828607	1.1054682
20180205	GGY	CTR	2	4	7	1.625317072	0.103819728	1.579763234	1.510746791	0.022791898	1.217628193	0.074335064	-0.046796415	0.740424425	-0.102009565	0.081076956	0.073115345	0.074670538	-3.616406283	6.029280401	0.092689673	0.070473433	1.831838725	1.85461152	0.132464912	0.262663865	1.414279025	1.423529189	-0.072935111	-0.239546537	0.562427012	0.575313826	1.217841487	0.748881957	1.54077813	100.9714398	87.09830803	1.007322124	89.87097632	88.31068147	100.6047096	89.04389912	86.92491234	87.40940363	0.071558151	0.08065072	0.057028671	1.127065454	1.141076748
20180205	GGY	CTR	2	4	8	1.697553386	0.108104604	1.808677334	1.585081855	-0.199773142	1.430370038	0.060475418	0.034280541	0.81353977	-0.027339027	-0.216766662	0.06894998	-0.178932776	2.412874118	-14.09614384	0.191843496	0.075194521	1.659674201	1.694230399	0.248217818	0.277276987	1.542823789	1.571859625	-0.031792128	-0.205647636	0.069410204	0.07379694	1.444253355	0.814720526	1.664350888	107.2899303	94.29075121	1.07191748	92.16259972	93.85335388	100.4553676	93.77738167	86.84035918	93.7915334	0.163470442	0.159822764	0.11301176	0.977686012	0.998042484
20180205	GGY	CTR	2	4	9	1.39957859	0.070547254	2.077586901	1.645557273	-0.167512285	1.245897945	0.006293975	-0.182486121	0.88248975	-0.206271802	0.079438392	0.009311824	0.114119081	-11.68326973	5.091970301	0.091977436	-0.006699004	1.628738463	1.646066818	0.167764284	0.183241426	1.715768379	1.724579182	-0.097124441	-0.264418961	0.305687083	0.3084533	1.257108609	0.924466008	1.687471445	102.094421	85.69179881	1.06659583	91.02203995	86.83369592	98.57466943	88.66465351	89.46449217	87.29498125	0.079862876	0.092939216	0.06571795	1.163734909	1.176116032
20180205	GGY	CTR	2	4	10	1.471814904	0.039054944	2.311815715	1.651851248	-0.310209395	1.252211811	0.00145283	-0.103047729	0.891801574	-0.092152721	-0.162483342	-0.06041607	-0.103214867	-6.591299425	-11.12134086	0.155834747	-0.032511169	1.491571804	1.516254891	0.217403796	0.152347718	1.479836507	1.497818482	-0.018924963	-0.29656614	0.159270567	0.163682337	1.290063676	0.902452772	1.679949334	100.3885684	91.51583442	1.088853838	92.28331784	92.23506801	101.4114629	94.24288758	89.4557249	94.55345043	0.147752601	0.149735957	0.105879311	1.013423495	1.030194005
20180205	GGY	CTR	2	4	11	1.489873983	-0.019264422	2.547231535	1.653304078	-0.397188002	1.140006358	-0.077504119	-0.265531071	0.831385504	-0.195367588	-0.013805666	-0.119882112	0.054209087	-17.71264029	-3.722366762	0.039455165	-0.112146556	1.668057963	1.686115058	0.13766027	0.102540874	1.538480566	1.553132655	-0.026806299	-0.330658555	0.332606702	0.335662207	1.207216967	0.894358485	1.704404163	104.0630189	89.72841049	1.049696669	92.81402024	88.51215226	102.5931075	94.18770486	92.56872498	91.6827167	0.033450893	0.037451509	0.026482216	1.119596679	1.131716559
20180205	GGY	CTR	2	4	12	1.489873983	-0.093935766	2.761552731	1.575799959	-0.575658272	0.893027914	-0.054731619	-0.279336736	0.711503393	-0.141158501	-0.188138924	-0.141247417	-0.009082928	-21.43500705	-17.90867982	0.208764147	-0.042923646	1.603912628	1.631506056	0.255452125	0.139915965	1.516892751	1.554530436	0.025860218	-0.327052354	0.579033321	0.587811943	1.062488259	0.777297763	1.601293334	100.0246051	92.11996014	1.007785266	87.96674606	90.40884059	102.6439274	95.39409624	89.88520214	96.9520647	0.184073049	0.198162456	0.140122016	1.076542477	1.095063123
20180205	GGY	CTR	2	4	13	1.507933061	-0.202159521	2.929441978	1.52106834	-0.692014812	0.814555374	-0.131417479	-0.46747566	0.570255976	-0.150241429	-0.014503876	-0.051542876	0.005190566	-39.34368687	-3.554035668	0.031239614	-0.037878592	1.636389891	1.646866432	0.098395258	0.117621602	1.298120759	1.32857623	-0.046086232	-0.265171017	0.596772357	0.600196942	1.0688241	0.752527646	1.530716411	94.86111105	85.7611973	0.954938346	89.12283863	88.50327619	100.700654	92.23271532	90.61810326	91.27225325	0.026998141	0.029298041	0.020716844	1.085187355	1.092134972
20180205	GGY	CTR	2	5	6	1.724642004	0.079411745	1.507493362	1.474004757	-0.081544166	1.127716688	0.048841998	-0.166171926	0.701345433	-0.135058847	0.164616704	-0.026749091	0.135744336	-13.32946617	13.19737608	0.158517691	-0.055971193	2.042237733	2.07322417	0.189593113	0.222797133	1.525077225	1.554301959	-0.057887008	-0.336769008	0.756587023	0.763467744	1.130661037	0.733307178	1.520666574	104.0426561	87.60068945	0.962359251	90.69901983	87.52903792	104.4005024	88.30902549	90.85197685	85.8982675	0.109770702	0.129985161	0.091913389	1.184151684	1.202118564
20180205	GGY	CTR	2	5	7	1.598228454	0.064081442	1.719504099	1.522846755	-0.111683834	0.982780277	0.004151238	-0.001555222	0.674596342	0.000685489	-0.100205734	-0.073252295	-0.041060123	-0.132090093	-9.47265464	0.09313613	-0.069453237	1.72848244	1.744267804	0.116398261	0.117531035	1.451838324	1.475117661	-0.061550159	-0.275553561	0.75208951	0.761485796	0.989105835	0.674598483	1.552746438	100.7272129	93.51107771	1.003149595	92.59642612	93.73808055	103.675614	92.92619189	91.29115714	93.12471563	0.076202324	0.082412735	0.058274604	1.081498978	1.091375766
20180205	GGY	CTR	2	5	8	1.878144172	0.043084881	1.904266792	1.526997992	-0.008690822	1.100010721	0.052687253	-0.101760956	0.601344047	-0.040374634	0.129399883	0.033011084	0.023979175	-9.604744732	12.09955064	0.131856915	0.015937345	2.104020974	2.131500423	0.156995196	0.210252493	1.451838324	1.475117661	-0.096828035	-0.267957877	0.82817907	0.849103344	1.100045052	0.611228326	1.589368418	106.0674182	88.84924028	1.015134414	94.02658884	87.93414266	99.91091581	87.57241987	88.70880439	86.45998823	0.088627366	0.099286221	0.07020596	1.120265954	1.134897126
20180205	GGY	CTR	2	5	9	1.887173712	0.041451007	2.111068807	1.579685246	-0.183481821	1.120489439	0.041027194	0.027638927	0.634355132	-0.016395459	-0.19211662	-0.0178287	0.03102094	2.494805907	-17.43235223	0.172483128	-0.008730373	2.119443195	2.147652171	0.1739141	0.200998885	1.315507826	1.342837324	-0.053040465	-0.267957877	0.899267905	0.923819523	1.135412772	0.635168603	1.633900677	104.5473725	92.85009377	1.043698486	91.87481453	93.37999129	101.9747989	94.38271594	89.48961566	94.67235663	0.115090595	0.12925571	0.091397589	1.123077956	1.138025693
20180205	GGY	CTR	2	5	10	1.851055554	0.006956424	2.321720822	1.62071244	-0.167142966	1.104072959	0.022143343	-0.164477693	0.616526432	0.014625481	0.091634963	-0.004109778	0.012300373	-14.93754632	8.154477153	0.094414579	-0.028270073	2.061756645	2.082928432	0.123313308	0.168403379	1.410003979	1.435120503	-0.081915118	-0.299329413	0.915008761	0.930686214	1.116652976	0.638256733	1.63746425	97.59722786	86.87067185	1.065564414	89.76144309	86.01744764	99.82960624	87.6520499	90.0775213	87.23107137	0.064761464	0.072133102	0.051005805	1.113827535	1.125265218
20180205	GGY	CTR	2	5	11	1.968439565	-0.024466453	2.529286538	1.642855783	-0.336482513	1.031952877	0.027356951	-0.07284273	0.612416654	0.026925854	-0.1674589	-0.07339265	-0.005157418	-6.78306917	-17.2446629	0.154764042	-0.03779801	2.173447503	2.201532351	0.146918571	0.211549554	1.35320649	1.38833569	-0.068663559	-0.299329413	0.888282982	0.892287845	1.085424904	0.617321005	1.686953877	103.1003218	90.90540298	1.083313674	91.40356324	90.5051629	102.4729883	93.46412051	90.55340366	94.22193231	0.100701493	0.111189295	0.078622705	1.104147438	1.118415008
20180205	GGY	CTR	2	5	12	1.860085094	-0.087725166	2.723293679	1.670212735	-0.34798357	1.041870894	-0.025433021	-0.240301629	0.539024004	0.021768436	0.051977382	0.056838305	-0.044446651	-24.02773207	6.488419492	0.075842119	0.027349028	2.013513202	2.032863646	0.098988418	0.190766886	1.26178439	1.274079441	-0.07752446	-0.239892904	0.895068911	0.914904375	1.09844778	0.590563811	1.682696971	95.84159227	86.14617043	1.08702918	85.8520631	84.7507614	97.91616497	86.69575024	88.86589666	87.72378771	0.053268562	0.057662391	0.040773467	1.082484457	1.092887445
20180205	GGY	CTR	2	5	13	1.769789701	-0.153146077	2.919165407	1.644779713	-0.46292726	0.936043571	-0.107171748	-0.188324247	0.595862309	-0.022678215	-0.120972036	-0.095918631	-0.03202968	-17.53931258	-14.20420219	0.1368321	-0.045838414	1.927297811	1.945571031	0.143587905	0.12601967	1.417156229	1.428496346	0.02044457	-0.239892904	0.833133519	0.843727053	1.044260128	0.625325687	1.646438479	92.14526245	88.57961359	1.054298636	82.79275054	87.51203309	101.0359218	93.60639775	90.55584177	94.18747229	0.100404728	0.109340569	0.077315458	1.088998207	1.099323287
20180205	GGY	CTR	2	5	14	1.851055554	-0.240176402	3.095141598	1.537607965	-0.532436611	0.855201885	-0.114195843	-0.309296283	0.499943678	-0.054707895	0.006168803	-0.078414781	0.03585275	-31.74351477	-3.976939241	0.029469403	-0.07379682	2.08470319	2.099002161	0.12543718	0.133009679	1.477982133	1.486158868	-0.062219465	-0.247098468	0.94425228	0.952303745	1.007402108	0.590424276	1.54817096	96.63434947	90.92083108	0.972453135	84.80316178	85.8646214	98.29895499	90.8699394	91.34437861	90.75768161	0.019991349	0.022514738	0.015920324	1.126224	1.133948765
20180205	GGY	CTR	2	6	9	1.643376151	0.077458794	1.701169753	1.53104655	-0.20464181	1.128002613	0.019092778	-0.028501023	0.727997019	-0.061352203	-0.138257562	-0.027390113	-0.000462044	-2.241980066	-11.14644806	0.118048828	-0.036455667	1.874992861	1.896328412	0.171788776	0.141576543	1.415870262	1.445583516	-0.048122174	-0.307889148	0.745238888	0.756554683	1.146415355	0.731133408	1.572701598	102.7816017	93.47620425	1.010204634	92.59394959	92.91266854	102.8522905	92.9759842	89.85803572	93.32903098	0.089038341	0.101587366	0.071833115	1.140939559	1.153922315
20180205	GGY	CTR	2	6	10	1.724642004	0.038986134	1.913234244	1.550139327	-0.11464515	1.187117428	0.028161375	-0.166758585	0.700606906	-0.061814248	0.132108893	0.021288633	0.059467245	-13.38842812	10.64044237	0.144352707	-0.026384372	2.02706536	2.053008498	0.182057784	0.187876304	1.442580527	1.467398327	-0.071371416	-0.292216879	0.893627276	0.90884759	1.192640473	0.722827409	1.622527851	107.0879822	88.12158494	1.019257519	93.17792637	87.74625942	101.8563903	88.01316811	89.81047117	85.9786533	0.100709903	0.118369816	0.083700099	1.175354279	1.190396901
20180205	GGY	CTR	2	6	11	1.643376151	0.017432845	2.136412321	1.578300702	-0.199975966	1.108058638	-0.007306265	-0.034649692	0.721895539	-0.002347002	-0.124711806	-0.062573362	-0.049571039	-2.747985748	-10.84008312	0.112214299	-0.071079498	1.826558582	1.845642319	0.157544845	0.124762236	1.429273475	1.459443201	-0.041369472	-0.309560256	0.755576232	0.762206843	1.125959294	0.722730433	1.623032884	103.2312506	92.68802486	1.033079412	91.90855059	91.60990753	101.5099626	93.0303119	91.1771468	93.5055656	0.086881956	0.096566439	0.068282784	1.111467135	1.123079654
20180205	GGY	CTR	2	6	12	1.932321408	-0.020162636	2.344727345	1.570994437	-0.158833198	1.187393436	-0.000495309	-0.159361498	0.659322178	-0.051918041	0.067563143	-0.016560606	0.047962231	-13.58806887	5.460126573	0.075599678	-0.058944203	2.252377674	2.277949325	0.131231359	0.176680206	1.410182155	1.444351998	-0.16724707	-0.309572858	0.971533878	0.987675451	1.197969598	0.680292072	1.622449891	104.0482463	86.39544835	1.021566228	92.38400644	86.2863504	102.38107	88.319638	90.86203861	88.03609168	0.047467213	0.055329351	0.03912376	1.165633038	1.178866681
20180205	GGY	CTR	2	6	13	1.571139836	-0.050023277	2.567957311	1.570499128	-0.367371226	0.932568839	-0.002896894	-0.091798355	0.642761571	-0.00395581	-0.236797186	-0.066013932	-0.048591146	-8.1279423	-21.54390339	0.22825996	-0.019159194	1.744040863	1.774607875	0.215070075	0.168080017	1.332886861	1.374712206	0.050448973	-0.332717847	0.834857521	0.849717413	1.002320436	0.649295791	1.589690677	98.28171303	93.33817808	1.025442215	87.14959224	91.55079672	99.57969578	97.38732657	89.87813701	97.4068869	0.185092183	0.205461235	0.145283032	1.110048146	1.129503456
20180205	GGY	CTR	2	6	14	2.085823576	-0.119089068	2.743280252	1.567602234	-0.599894075	1.009405246	0.028617642	-0.328595541	0.576747639	-0.052546957	0.023480644	-0.134815373	0.094646877	-29.67184569	-4.949779942	0.039795613	-0.159321701	2.470989929	2.497111841	0.099025596	0.173076456	1.39398385	1.421616732	-0.044688781	-0.333077716	1.021966209	1.024938671	1.174211162	0.665863388	1.583209071	97.32081425	86.61151326	1.028547271	86.1119255	84.18668041	104.0158563	92.16757642	93.08636197	90.98563824	0.022776093	0.026981906	0.019079089	1.184659123	1.197182671
20180205	GGY	CTR	2	6	15	1.598228454	-0.231869154	2.933048439	1.596219876	-0.574137195	0.59487222	-0.054082644	-0.305114897	0.441932266	0.04209992	-0.168852404	-0.077296232	-0.126732968	-34.62162563	-17.80630393	0.158586684	0.034554619	1.696376029	1.71549172	0.153297839	0.184282109	1.362073723	1.369130099	0.073369678	-0.226116273	0.909501375	0.932645666	0.826744505	0.538675813	1.600151327	88.62126663	86.22536175	1.045572528	80.21158243	83.24053291	101.5214835	95.10133634	88.77742889	95.3228916	0.132208564	0.140327522	0.099226543	1.061410229	1.073370778
20180205	GGY	CTR	2	8	9	1.760760162	0.187860702	1.693087069	1.507271546	-0.077513	1.258506904	0.033021942	-0.140179106	0.726348408	-0.078245598	0.119928162	0.057423979	0.010958928	-10.92330712	9.443240309	0.120213617	0.027863587	1.910871796	1.944470726	0.158374488	0.262568799	1.38820613	1.41203529	-0.148223301	-0.318717423	0.584408452	0.595975169	1.260891705	0.743878058	1.554682369	103.7848455	86.51648823	0.997677579	91.35870009	86.71733396	103.2840364	88.25479395	88.27102933	86.80213319	0.088968672	0.096553597	0.068273703	1.08525388	1.104335939
20180205	GGY	CTR	2	8	10	1.516962601	0.173288258	1.929686367	1.540293488	-0.258459208	1.178594709	0.00214327	-0.020250944	0.783772387	-0.06728667	-0.212314522	0.001389656	-0.040891596	-1.480066815	-15.01925375	0.204129433	0.013200941	1.596537928	1.631283735	0.259939892	0.200366053	1.368604062	1.417810613	-0.045590894	-0.367466089	0.454172995	0.459510495	1.206601281	0.786915975	1.613836988	107.2220193	92.35364065	1.016680121	94.53046145	91.45751609	100.5643975	97.05821086	88.36473314	96.56494524	0.180817886	0.190303052	0.134564579	1.052457013	1.075361867
20180205	GGY	CTR	2	8	11	1.65240569	0.124697927	2.151262173	1.542436758	-0.187187547	1.200898521	0.057646743	-0.232565465	0.785162044	-0.108178267	0.1512367	-0.06404217	0.152954691	-16.49932057	10.0646241	0.130609016	-0.109509421	1.93510814	1.964566524	0.179636851	0.154614513	1.514472259	1.548828177	-0.149734348	-0.367466089	0.786244951	0.801018446	1.215399702	0.825995562	1.627118772	107.3082796	82.85635913	1.029740096	94.4388447	83.07254012	105.0292807	88.09207039	91.97742829	86.2058821	0.095451535	0.111781896	0.079041737	1.171085377	1.18891295
20180205	GGY	CTR	2	8	12	1.697553386	0.089506669	2.377031094	1.600083501	-0.354943439	1.099657042	0.036214225	-0.081328765	0.721119874	0.044776424	-0.207572451	-0.08586049	-0.113986267	-6.434696472	-18.02024173	0.211265195	-0.04772481	1.719287151	1.752357923	0.202197735	0.162695381	1.322665536	1.364115532	0.045829973	-0.330065362	0.708038682	0.72285648	1.155521724	0.727071639	1.712824962	110.9041642	90.06245272	1.070507633	95.85761367	90.86615817	102.6902641	96.75632737	90.51744307	96.89453752	0.173777896	0.176002774	0.124452755	1.012802993	1.032284426
20180205	GGY	CTR	2	8	13	1.869114633	0.022777302	2.583766618	1.636297726	-0.428468096	1.038443914	0.020130483	-0.288901216	0.635259384	-0.069209843	0.049249726	-0.103380015	0.083636581	-24.4549382	0.199806692	0.0024351	-0.12647669	2.099387025	2.123143508	0.073297213	0.149014724	1.435177677	1.46506133	-0.155667598	-0.33155533	0.887778606	0.899233181	1.123365779	0.701290524	1.680175929	103.0353585	88.43188353	1.070490537	91.64112059	87.01788292	104.011737	92.13172598	92.40026907	89.87986155	0.001640361	0.001842451	0.00130281	1.123198646	1.135908665
20180205	GGY	CTR	2	8	14	1.742701083	-0.0577747	2.778994074	1.656428208	-0.606835397	0.725187897	-0.065219323	-0.23965149	0.531879368	0.014426738	-0.230519322	-0.141425617	-0.094540735	-24.25513151	-26.03690359	0.247397826	0.00700819	1.786393574	1.819961562	0.203946869	0.196470821	1.290828841	1.298025116	0.035598565	-0.258492096	0.862864986	0.87556479	0.945593298	0.583555164	1.671302815	97.28403269	92.36284354	1.065214051	87.57000853	90.67512687	102.154204	97.38998305	89.37745032	98.0185128	0.195854579	0.200764987	0.141962284	1.025071707	1.044333753
20180205	GGY	CTR	2	8	15	2.149030351	-0.171859754	2.915329399	1.591208885	-0.937153719	0.85705556	-0.160807975	-0.470170812	0.390453752	-0.080113997	-0.017224634	0.012609994	0.034082934	-50.29203509	-0.118074452	0.004786334	0.009229694	2.350748447	2.378201003	0.160351085	0.271429741	1.290828841	1.298025116	-0.080362337	-0.18687846	0.984794103	0.987733436	1.269961152	0.616387035	1.595152215	90.6523661	86.02325503	0.986453976	85.82083186	85.7199074	95.82857899	91.57970648	89.76179643	89.99669666	0.002879465	0.003149745	0.002227206	1.093864703	1.106639095
20180205	GGY	CTR	2	9	6	1.932321408	0.15133523	1.630610183	1.46261851	0.018593427	1.016568728	0.053456387	-0.123922435	0.553612229	0.034590071	0.194921451	-0.008430638	0.070916907	-12.61729191	20.03716449	0.184583073	-0.03430845	2.245488705	2.277137017	0.173731308	0.218714628	1.553548201	1.566481407	-0.077074786	-0.257907747	0.946617381	0.952947914	1.016738754	0.568365854	1.493645968	101.1882795	86.4932639	0.973678252	92.52553428	85.88127328	100.7554357	85.90691371	90.25578289	84.97954488	0.116250812	0.135091338	0.095524001	1.162067913	1.178446302
20180205	GGY	CTR	2	9	7	2.140000812	0.154830795	1.821725104	1.516074897	-0.013174526	1.04930776	0.130363863	0.070999016	0.545181591	0.105506978	-0.107666889	-0.06020606	0.009633199	7.41987258	-11.74364684	0.098410138	-0.072583238	2.415378155	2.435389082	0.097548625	0.171758439	1.538685158	1.542012288	-0.040111758	-0.256112475	0.934741581	0.935641247	1.049390463	0.559817425	1.586118513	107.0802017	89.35727846	1.035203069	94.16592054	91.67834474	100.8863627	93.3124612	91.50008746	92.43559204	0.057619529	0.065034065	0.045986028	1.128680953	1.13803185
20180205	GGY	CTR	2	9	8	1.959410026	0.152353984	2.018994963	1.64643876	-0.021182005	0.89581093	0.082245566	-0.036667873	0.484975531	0.115140177	0.02895876	-0.051547059	-0.012875532	-4.323774265	3.304798603	0.02704366	-0.058412024	2.188915833	2.204607341	0.062082606	0.143627349	1.465244023	1.475018238	-0.08490464	-0.244325216	0.947121255	0.955010805	0.896061326	0.49980302	1.683340478	101.8088354	87.69696725	1.096769599	94.25029369	88.84905751	99.36680545	88.29385874	91.32353763	89.18097731	0.017472353	0.019518891	0.01380194	1.117130057	1.125138339
20180205	GGY	CTR	2	9	9	2.627595933	0.148371767	2.187407417	1.728684326	-0.25191513	0.944973458	0.086607292	-0.007709113	0.433428472	0.102264645	-0.111507951	-0.090861867	-0.074938386	-1.018975662	-18.16950055	0.116002885	-0.087053283	2.876514895	2.89990134	0.104800603	0.172448964	1.373474022	1.373965379	-0.049390108	-0.244325216	0.908981193	0.925468695	0.977975495	0.445396147	1.766726845	101.9017868	90.49752737	1.160055165	97.18275512	91.71752418	101.3587505	93.99330068	92.03053284	92.30676161	0.057031811	0.062434582	0.044147916	1.094732588	1.103632908
20180205	GGY	CTR	2	9	10	2.555359619	0.101011722	2.365062428	1.815291618	-0.16489104	0.838708314	-0.060224686	-0.119217064	0.342566605	0.027326259	0.056603941	0.001375778	0.005784617	-19.18847621	8.871029188	0.052287664	-0.02196794	2.871848114	2.887982963	0.060391754	0.170778682	1.475969888	1.476045907	-0.07781576	-0.173367707	0.912201569	0.929026979	0.854763529	0.363746219	1.904663142	107.6127425	90.58983065	1.15241604	98.0579996	90.56726111	100.6639286	87.5888711	90.80608239	88.97503852	0.02574855	0.02893758	0.020461959	1.12385282	1.130166941
20180205	GGY	CTR	2	9	11	2.248355283	0.070012207	2.522739591	1.755066933	-0.268923532	0.760653847	-0.115403479	-0.062613122	0.343942383	0.033110877	-0.077162942	0.015486276	-0.043500343	-10.31744702	-10.93281661	0.066730827	0.026562221	2.478706273	2.494131866	0.07624825	0.2110981	1.379056599	1.382932713	-0.057245081	-0.167409643	0.908408443	0.925477653	0.806792501	0.351159644	1.814250484	104.3146023	93.37091067	1.107565645	98.67814654	93.93719134	97.18685636	94.58267132	89.78650848	91.60633827	0.038072942	0.041973633	0.029679841	1.10245311	1.109313944
20180205	GGY	CTR	2	9	12	2.130971272	0.019454583	2.665742514	1.639663453	-0.148235931	0.738381699	-0.210650856	-0.139776065	0.359428658	-0.010389466	0.088130009	-0.040378839	-0.036702004	-21.25026363	12.0552929	0.07451484	-0.072515788	2.355074299	2.37347255	0.089857275	0.135352798	1.468334032	1.476375734	-0.08940426	-0.211436965	0.896661133	0.914408033	0.753114483	0.385790422	1.713407306	106.7190685	92.39291756	1.022284267	103.3363752	92.45047716	100.4418215	86.39416582	91.6767991	87.99671841	0.044745891	0.04945158	0.034967548	1.105164734	1.113798474
20180205	GGY	CTR	2	10	4	2.961688887	0.273004842	1.606237698	1.528547355	-0.057562174	0.742842647	0.031752924	0.058033335	0.244692694	0.063375474	-0.112799166	0.050552348	0.007824317	13.34222336	-23.85074049	0.108412159	0.055479985	3.360406104	3.379137898	0.083352301	0.201346883	1.436395687	1.437965491	-0.048257342	-0.138308516	0.989481557	0.995193486	0.745069528	0.25934308	1.546262256	98.68048863	90.11468312	0.991670988	95.01894196	91.68793793	95.9811806	91.81843404	89.341625	91.83356887	0.045624827	0.051767067	0.036604844	1.134624949	1.14094965
20180205	GGY	CTR	2	10	5	2.465064226	0.262183153	1.745892116	1.560300279	0.082257797	0.776790383	0.023668272	-0.054765832	0.295245042	0.071199791	0.132338135	0.092066342	0.05344694	-10.50851713	21.83409916	0.116632194	0.096563709	2.846274941	2.868312723	0.079310469	0.214481458	1.476413669	1.477561499	-0.071868002	-0.169926828	1.000481182	1.011145126	0.781133564	0.308607099	1.590026413	101.0390523	88.84450544	1.015648053	95.69720222	89.14969834	97.87079676	87.242169	88.13026241	87.46456138	0.057950421	0.066912184	0.047314059	1.154645348	1.163585392
20180205	GGY	CTR	2	10	6	2.79915718	0.277647619	1.891928708	1.583968551	-0.077424084	0.931214242	0.127523424	0.077572303	0.387311385	0.124646731	-0.153678505	-0.032878432	-0.023758867	11.32558203	-23.44449169	0.139792031	-0.027520192	3.148570367	3.16884701	0.095077449	0.18425615	1.450720393	1.45150432	-0.061806696	-0.170211496	0.975489161	0.987581312	0.93442734	0.414203306	1.634185901	104.2237352	89.27497342	1.083782989	98.77704219	93.19824825	97.73212315	93.28657372	90.70981637	92.61778141	0.062789064	0.070626897	0.049940758	1.124827998	1.132071837
20180205	GGY	CTR	2	10	7	2.41088699	0.263091891	2.066996986	1.711491974	-0.059738269	0.869102701	0.041798698	-0.076106202	0.354432953	0.100887864	0.055825754	0.018146436	-0.005523498	-12.11890966	9.003228759	0.055143994	0.019817478	2.724387732	2.738303182	0.058897369	0.156352541	1.463156214	1.463225265	-0.075878749	-0.146323506	0.955658467	0.961844518	0.871153353	0.376288763	1.766793809	104.3731428	90.04651554	1.134212029	100.1021863	91.46145068	96.85311259	86.63703937	89.61689754	88.6991498	0.028624921	0.032347176	0.022872907	1.130035436	1.135807357
20180205	GGY	CTR	2	10	8	2.726920866	0.251861096	2.230388293	1.753290672	-0.17041613	0.875317544	0.053112988	-0.020280448	0.372579389	0.095364367	-0.046070699	-0.067999097	-0.058815723	-3.1156809	-9.173885941	0.053167053	-0.049207524	3.029520392	3.041341706	0.069146842	0.133453194	1.48660407	1.487243758	-0.05520888	-0.146323506	0.990220857	0.996314904	0.891752466	0.385124733	1.82973575	106.4468181	92.53325138	1.1814663	102.7882154	93.00609379	97.77905998	93.68884847	91.05327276	90.98957043	0.024818967	0.027573065	0.019497101	1.110967476	1.115302517
20180205	GGY	CTR	2	10	9	2.519241462	0.219822864	2.394947992	1.806403661	-0.068245743	0.802673029	0.002953284	-0.066351147	0.304580292	0.036548643	0.034837279	0.000627413	0.047221395	-12.28956684	6.394448162	0.034603881	0.005748515	2.898291635	2.914948449	0.053794438	0.171009767	1.496495772	1.497275832	-0.072775237	-0.175984353	0.991522045	1.005784541	0.805569037	0.313858937	1.923543029	110.0666739	88.76763577	1.178216133	101.9831851	89.68559745	96.16522769	87.24913113	90.00536512	89.27982095	0.01688487	0.019425402	0.013735834	1.150462025	1.157073863
20180205	GGY	CTR	2	10	10	2.898482112	0.206992664	2.545850521	1.809356945	-0.283523261	0.694561851	-0.032062371	-0.031513868	0.305207704	0.083770038	-0.098129668	-0.05684915	-0.082008389	-5.895118679	-21.66950748	0.095763113	-0.01976745	3.199495109	3.21495247	0.071094059	0.158945799	1.341098447	1.34509296	-0.04249642	-0.175984353	0.975895731	0.976969062	0.750201042	0.318060192	1.905619912	108.2885071	89.83050807	1.190173145	102.4921063	92.81994402	100.0530454	93.31233653	90.63310257	91.73641886	0.042328395	0.046724281	0.033039056	1.103851942	1.109184858
20180205	GGY	CTR	2	10	11	2.67274363	0.153690291	2.676428149	1.777294574	-0.276142215	0.747731787	-0.126728084	-0.129643536	0.248358554	0.001761649	0.007978872	0.059239412	0.0283961	-27.56462616	5.984271709	0.034359432	0.062011661	3.054064931	3.069837772	0.046290658	0.192922298	1.4306644	1.431114198	-0.084026934	-0.13520732	0.986480026	0.992287194	0.797093061	0.280165168	1.862055623	106.9676715	93.8640809	1.129420256	103.5255547	93.88594469	95.66641229	87.70338979	88.94983355	89.31299997	0.015910459	0.01818041	0.012855491	1.142670362	1.148571729
20180205	GGY	CTR	2	10	12	2.817216258	0.101775555	2.817001725	1.650566489	-0.564246052	0.69793158	-0.119938219	-0.121664664	0.307597966	0.030157749	-0.112763691	-0.071248135	-0.024007989	-21.58035445	-23.18579483	0.122009727	0.004104776	3.166061457	3.183387778	0.086401717	0.186996969	1.413733835	1.416547747	-0.04394499	-0.13520732	0.991023604	0.99380762	0.897486545	0.332157025	1.754599873	109.155498	95.52810457	1.077510337	104.6365508	101.2751278	97.34165685	94.5440756	90.18088604	92.26527709	0.054499198	0.061247627	0.043308612	1.123826205	1.129976362
20180207	WWW	STR	4	1	7	1.756408149	-0.232531987	1.675796899	1.292071453	0.263218546	1.404900379	0.01727077	0.129550432	0.827267105	-0.030312895	0.024335252	-0.031108064	-0.055897791	8.900260955	2.039260726	0.030428715	-0.019453701	1.724183304	1.747224556	0.066672208	0.205974456	1.168383128	1.172889295	-0.040633823	-0.306418521	0.529745249	0.539889363	1.429345682	0.837897995	1.294509908	88.71752642	93.2762606	0.917877334	73.20008184	91.9003248	103.0348691	91.6431637	90.95458425	89.24362991	0.02495831	0.024500399	0.017324399	0.981652986	0.994771379
20180207	WWW	STR	4	1	8	1.729247198	-0.183310119	1.93851327	1.309342223	0.175695274	1.314125375	0.053475037	0.153885684	0.796159041	-0.086210685	-0.088760262	0.030362127	0.068497156	10.93952168	-6.434230888	0.083673972	0.025702786	1.819450573	1.844399001	0.092949849	0.277157822	1.289753936	1.307882138	-0.00788144	-0.306418521	0.58805263	0.596045701	1.325818362	0.815464472	1.349826675	103.9095352	87.80873903	0.879464888	79.81455612	88.73072528	105.3466862	90.95170074	88.95413697	92.82512386	0.065037692	0.068430277	0.048387513	1.052163378	1.066590713
20180207	WWW	STR	4	1	9	1.457637691	-0.150455103	2.184254715	1.36281726	-0.038606516	1.256713273	-0.018345329	0.065125422	0.826521168	-0.01771353	-0.175392016	0.051093162	-0.095769684	4.505290793	-11.66661055	0.172877168	0.060196929	1.382620351	1.413830711	0.21945111	0.250828291	1.245353769	1.299322147	-0.013971994	-0.298967786	0.260756049	0.26124113	1.257306134	0.829272169	1.377753152	81.55576019	89.9950809	0.979287753	65.25279516	88.40544091	96.8977418	96.1909327	87.54484926	96.45290839	0.176827453	0.167727026	0.118600918	0.948534989	0.969946592
20180207	WWW	STR	4	1	10	2.14571511	-0.157674522	2.419260097	1.344471932	-0.814194127	1.392288426	0.205043406	-0.110266593	0.87761433	-0.113483214	-0.401931541	-0.284147689	0.221839777	-7.161319755	-33.63488878	0.435475057	-0.14448104	2.394612003	2.494961543	0.799355392	0.221154878	2.443902157	2.615310366	-0.052262764	-0.529451888	0.276521335	0.311935725	1.612879145	0.891764584	1.455572845	67.68156302	86.57386857	1.134614942	55.23799335	72.48653596	103.4841607	99.99382623	92.35548678	98.90985104	0.257183515	0.287016076	0.202951014	1.115997176	1.162764587
20180207	WWW	STR	4	2	6	1.249403735	0.0111902	1.561978406	1.513641447	-0.051602601	1.356350779	-0.026550307	0.093970238	1.106612572	-0.118877334	-0.212149044	-0.033472865	0.037448576	4.853742377	-11.13807997	0.198332449	-0.06871173	1.365566409	1.396570298	0.262126311	0.159287899	1.412165432	1.430847574	0.007031816	-0.299117438	0.573209131	0.573469504	1.357332039	1.116939395	2.018333354	131.4142472	90.07851649	1.160772521	122.565759	94.19155409	103.9396436	101.0349793	92.56296935	97.57586114	0.205397875	0.224494638	0.158741681	1.09297449	1.117789438
20180207	WWW	STR	4	2	7	1.466691341	0.001540514	1.815616001	1.487091139	-0.379669629	1.467912872	-0.041093855	-0.118178806	1.073139707	-0.081428759	-0.192108152	-0.15992044	0.015055579	-6.284337597	-12.48201996	0.216185737	-0.163814972	1.57568183	1.625636799	0.292750773	0.165866987	1.368804848	1.440999869	-0.02356855	-0.44985051	0.487688712	0.4941472	1.516218067	1.082693726	1.991173885	131.5111147	95.56573843	1.10047048	118.3469733	97.68266598	105.4244309	96.36163032	95.65372762	96.89288358	0.194032066	0.208450676	0.147396886	1.074310447	1.10837008
20180207	WWW	STR	4	2	8	1.702086247	-0.069457707	2.090115708	1.445997284	-0.520745085	1.292615472	0.077860748	-0.310286958	0.913219267	-0.06637318	-0.062178023	-0.173472433	0.112793176	-18.76635755	-7.959048492	0.111691766	-0.182147595	1.920657023	1.957107095	0.097245783	0.163074734	1.368804848	1.440999869	0.0214276	-0.44985051	0.810175868	0.827749405	1.393567437	0.966774444	1.726954735	123.1083095	91.91707679	1.002245469	106.5679102	93.59280519	108.1928366	90.92500458	94.70824098	93.46288056	0.082240612	0.092801414	0.065620509	1.128413455	1.149828393
20180207	WWW	STR	4	2	9	1.674925297	-0.166837038	2.331834802	1.523858032	-0.844048848	1.187928621	0.004359481	-0.372464981	0.739746835	0.046419997	-0.256623424	-0.006229104	-0.208847337	-26.72540604	-13.89204647	0.216782088	0.086216721	1.570139831	1.603108485	0.207385261	0.272477097	1.366471731	1.397365301	0.0264624	-0.193286668	0.199326276	0.218533912	1.457255251	0.829524175	1.69439548	114.990378	97.86762928	1.012659742	94.25781376	93.82573873	100.6104905	95.34651133	86.70246787	97.47707414	0.195254055	0.183038712	0.129427914	0.937438723	0.957122379
20180207	WWW	STR	4	3	1	1.385208489	-0.328396486	2.181659557	1.31293659	0.269381644	0.738983846	0.102720962	0.191785491	0.400427854	0.168173449	-0.010531497	0.208015791	-0.275384523	25.59215703	-9.003481188	0.1084155	0.180523659	1.202976012	1.22928509	0.124197229	0.286563071	1.111297662	1.153095654	0.002293058	-0.093197117	0.211744689	0.212701271	0.786551712	0.474769891	1.57686686	58.83434497	105.4770449	1.082256042	59.02314965	104.8216407	83.25923434	94.49051711	82.17133549	95.01364039	0.127452808	0.110685627	0.078266558	0.868444008	0.887436873
20180207	WWW	STR	4	3	2	1.656817996	-0.278022118	2.319849536	1.415657552	0.275855693	1.017747309	0.026593949	0.181253994	0.608443645	-0.107211074	-0.028543006	0.060428602	0.15114559	16.58867585	-3.727847872	0.06564913	0.042624594	1.91484482	1.927125972	0.065935755	0.217896842	1.394210064	1.395332279	0.005655978	-0.158716028	0.956589534	0.981931071	1.05446951	0.643856268	1.510130906	72.11635424	100.417811	1.058978372	60.42046655	99.88113524	94.68810209	92.5167281	88.33997947	92.05687799	0.048485334	0.056036264	0.039623622	1.155736372	1.163148865
20180207	WWW	STR	4	3	3	1.747354499	-0.226437104	2.510168283	1.442251501	0.092876053	1.177411821	-0.014342251	0.152710988	0.668872248	0.043934516	-0.185876752	0.043078249	-0.193589161	12.86082797	-15.52798744	0.210166108	0.019905249	1.668671353	1.695534694	0.226597273	0.169189474	1.088350954	1.102430328	0.005839271	-0.162275488	0.707786821	0.71513729	1.181069243	0.687488888	1.577372293	67.31307598	98.32144819	1.042632214	65.10079216	91.90700749	98.90848985	93.10275365	89.12695346	97.01079829	0.178117614	0.170097001	0.120276743	0.95497013	0.970343851
20180207	WWW	STR	4	3	4	0.878204074	-0.209069282	2.730344293	1.42790925	-0.129551884	0.584311833	-0.141647023	-0.033165764	0.711950496	-0.149654645	-0.202063586	-0.079695062	-0.061425872	-2.667159469	-17.74045579	0.224221122	-0.040114593	0.874631949	0.906970417	0.352595718	0.044671396	1.149723485	1.202580423	0.105916147	-0.162239083	0.684743974	0.695427961	0.59850147	0.728265055	1.540432638	68.12194881	92.90285526	0.999082915	61.41377826	87.62798795	99.69452918	103.4200201	92.53266395	104.0572102	0.362548557	0.361073878	0.255317788	0.995932466	1.032755874
20180207	WWW	STR	4	3	5	0.697131069	-0.233295484	2.839610606	1.286262228	-0.167356133	0.423722711	-0.256186434	-0.23522935	0.632255435	-0.211080517	-0.010457839	-0.091166553	-0.236940757	-20.40761526	-4.013316151	0.056306955	-0.077014014	0.510955198	0.525817081	0.282542513	0.015352219	1.8058607	1.884836149	-0.016794553	-0.465170307	-0.032808023	0.009865204	0.455575472	0.706848475	1.444477272	64.82572864	78.65948126	0.908871953	60.53399918	71.93030223	96.16776933	96.7003919	79.45764075	75.93631283	0.155845483	0.114225377	0.080769539	0.73293993	0.754258567
20180207	WWW	STR	4	4	6	1.557227843	-0.331001385	1.670343922	1.335236331	0.121956047	1.516290342	0.01162892	0.055907415	1.027938463	-0.121225342	0.035389934	-0.069458448	0.04885042	3.113129984	2.32800405	0.039112141	-0.011603791	1.725116328	1.752715267	0.112504359	0.28338291	1.416424701	1.468772382	-0.054508627	-0.405645723	0.313270408	0.313434684	1.521186931	1.036570647	1.338374214	93.91441346	89.72203916	0.908614189	75.61617565	89.57108931	106.4488161	85.31881898	90.03009143	88.92871894	0.032063299	0.03552012	0.025116518	1.107812409	1.125535531
20180207	WWW	STR	4	4	7	1.539120543	-0.308195604	1.953890216	1.346865251	0.159650051	1.392450564	0.045120336	0.091297349	0.958480016	-0.072374923	0.012967243	-0.046224743	0.003268255	5.441134033	1.079092179	0.013910561	0.010739775	1.658248756	1.680771082	0.05655409	0.258608834	1.402279541	1.417447887	-0.033791729	-0.288932992	0.60629375	0.607076055	1.401572942	0.96553471	1.349877523	91.51025672	93.51955859	0.943765479	71.98443348	92.99979678	102.5236597	90.92051486	88.90680645	89.78423718	0.011863421	0.012781652	0.009037993	1.077400184	1.092033428
20180207	WWW	STR	4	4	8	1.602496095	-0.278341045	2.214278471	1.391985587	0.083660663	1.431663752	0.018955255	0.104264592	0.912255272	-0.069106668	-0.09018492	0.010039278	-0.029177796	6.520226213	-5.645621528	0.088921082	0.062218932	1.692418409	1.715267596	0.135293567	0.256739386	1.334617949	1.344814882	-0.052034856	-0.251706848	0.602107183	0.603065634	1.434106065	0.920791246	1.416080631	81.46600762	96.35452605	1.019901473	63.73754726	93.38950039	103.1351309	91.55371166	87.53371664	92.84766744	0.074303966	0.078473452	0.05548911	1.056113905	1.070372403
20180207	WWW	STR	4	4	9	1.285618336	-0.262696501	2.481999593	1.410940842	-0.108235062	1.142506022	-0.032825188	0.014079672	0.922294551	-0.098284464	-0.194764472	-0.068666561	0.118945046	0.874604684	-12.82582609	0.192772475	-0.002397933	1.499374657	1.520277187	0.213845061	0.18856004	1.311102384	1.321970007	0.103079756	-0.218180359	0.963402168	0.987078572	1.147621383	0.927623475	1.571634279	63.88458702	91.18666817	1.096997095	55.07122575	89.33317168	97.89589256	96.98175174	89.85441736	97.29926682	0.181823433	0.212054729	0.149945337	1.166267325	1.182526061
20180207	WWW	STR	4	4	10	1.004955178	-0.282936458	2.695648219	1.378115654	-0.264852986	0.774556719	-0.049171096	-0.1806848	0.85362799	0.020660582	-0.126950605	-0.153427716	-0.209731869	-11.95122141	-11.7672296	0.154133866	-0.076197342	0.874209921	0.896586545	0.280816144	0.055815494	1.438893886	1.48094231	-0.009984012	-0.245392681	0.177582689	0.185670027	0.818587329	0.872785542	1.510233922	65.85956317	90.48971476	1.048201272	58.87850939	82.78759838	100.353899	100.2164652	91.56270963	98.23079976	0.249343091	0.216903409	0.153373871	0.869899414	0.892165705
20180207	WWW	STR	4	5	4	1.475744991	-0.228158055	1.546649832	1.322361039	0.131304221	1.593987116	0.035011345	0.163722706	1.113958737	-0.115486718	-0.123593249	-0.020378358	0.029632124	8.361115549	-6.259562364	0.119358159	-0.036449378	1.6717041	1.696350505	0.136434736	0.246412183	1.491013588	1.508134184	-0.023419605	-0.314618694	0.383540997	0.386154413	1.599386046	1.131833192	2.250284533	143.794334	80.21102421	1.163628236	131.0665594	84.79395402	104.0135974	90.86430193	91.11863868	93.89498092	0.100973567	0.114381501	0.080879935	1.132786566	1.149487557
20180207	WWW	STR	4	5	5	1.711139898	-0.203604166	1.844725423	1.357372383	-0.096507361	1.797056562	0.028285615	0.040129457	1.093580378	-0.085854594	-0.209919122	-0.162671137	0.091383444	2.101553185	-12.43817803	0.231802089	-0.146972366	1.995639689	2.037957513	0.372149682	0.188490224	1.478506487	1.48511462	0.016960237	-0.325945303	0.429666836	0.43055326	1.799646064	1.09767911	1.968455058	136.3900521	88.08695868	1.099534762	125.4606753	91.2525927	101.1326377	94.95039793	94.1777201	96.3860624	0.164266957	0.191578525	0.135466474	1.166263315	1.190994095
20180207	WWW	STR	4	6	6	1.348993888	-0.237460029	1.79818879	1.401990831	0.074966655	1.740811796	-0.084025537	0.072215045	1.336124022	-0.16648472	-0.026348102	-0.132336558	-0.009385612	3.093721342	-0.911681999	0.016830189	-0.117076697	1.465733846	1.490156832	0.046274997	0.122962333	1.662657007	1.664608714	-0.025585693	-0.436500429	0.218998877	0.223688375	1.742425237	1.348391477	1.404231492	87.12842525	91.49691346	0.910039258	82.28455486	87.28272836	102.7949335	87.93521928	93.04470214	88.36767765	0.016238611	0.017643877	0.012476105	1.086538537	1.104643131
20180207	WWW	STR	4	6	7	0.70618472	-0.223441265	2.123720596	1.317965294	0.039920547	0.76188828	-0.117601785	0.045866943	1.203787464	-0.175870332	0.012789581	-0.239542541	0.041188243	2.182039342	1.299062692	0.043489749	-0.228688841	0.81363408	0.847335401	0.101851602	-0.221420685	1.45558356	1.503485056	-0.005790769	-0.436500429	0.922631145	0.956832265	0.762933419	1.217431069	1.325698442	93.5783726	84.93401432	0.817164525	84.89106086	87.08525986	108.7438253	87.93972785	105.620781	86.66330044	0.075591466	0.087093066	0.061584098	1.152154751	1.199877847
20180207	WWW	STR	4	6	8	0.778613922	-0.215976123	2.266193704	1.200363509	0.014737327	0.653823706	-0.033687082	0.058656524	0.964244923	-0.134682089	-0.076294293	-0.227222756	0.139912883	3.481102034	-4.851992747	0.049216997	-0.218163443	0.990979504	1.017029821	0.117269671	-0.136317364	1.470480426	1.517593016	0.005790769	-0.376476635	0.980353057	0.992514565	0.653989776	0.975370763	1.243466796	74.87075687	89.84367328	0.817788638	67.89527627	88.53192406	104.5001754	90.2279394	102.1043727	92.96904067	0.070236917	0.089393912	0.063211042	1.272748247	1.306205543
20180207	WWW	STR	4	6	9	1.946534804	-0.213220243	2.388458737	1.166676427	-0.078528816	1.234582309	0.191824662	-0.017637768	0.737022167	0.005230794	-0.025567839	-0.099807567	-0.002794459	-1.370890712	-2.50804711	0.026345558	-0.078925135	2.126407959	2.146629942	0.074809223	0.125945865	1.479294842	1.486652328	-0.111964557	-0.329352387	0.74835459	0.755282734	1.237077302	0.737251739	1.300698452	64.35111668	83.65006539	0.975641322	58.21999909	84.0299262	103.4682899	91.63253101	90.6738166	88.68866091	0.017521683	0.019140806	0.013534594	1.092406853	1.102795561
20180207	WWW	STR	4	6	10	1.620603395	-0.227905131	2.619325629	1.358501089	-0.344272393	0.933021295	0.142567073	-0.043205608	0.6372146	0.002436335	-0.350418055	-0.053106598	0.09377945	-3.878937822	-30.09663898	0.276036358	0.064748387	1.862038392	1.893348917	0.23843819	0.193297071	1.26163896	1.275458824	0.066374514	-0.153250403	0.945580303	0.954800553	0.994511045	0.63868232	1.42467998	72.4748038	89.47515401	1.064746632	60.24909934	82.44331274	96.97281101	94.03614069	87.71141258	98.3052329	0.209648932	0.240882107	0.170329371	1.148978459	1.168298748
20180207	WWW	STR	4	7	1	1.42142309	-0.285723794	1.507688743	1.367819983	0.399637136	1.083867019	0.05849236	0.238674001	0.79458991	-0.0591523	0.051054373	-0.066798627	0.034952352	16.71889167	4.988247287	0.085695333	-0.055757854	1.590328496	1.609872881	0.119577775	0.144141414	1.422574692	1.432374358	-0.028726604	-0.405336354	0.646541035	0.651907966	1.155195895	0.831767635	1.369985996	90.50275969	93.18301052	0.921359709	80.44422847	93.44491965	99.565977	88.47306037	91.33658553	87.29549726	0.076205326	0.085260682	0.060288406	1.118828383	1.132578254
20180207	WWW	STR	4	7	2	1.8016764	-0.21099165	1.710371876	1.426312343	0.436236591	1.197344832	0.112373912	0.289728375	0.727791283	-0.024199948	-0.043792575	-0.033499652	0.007795571	21.70713895	-2.201695318	0.007202049	-0.057382308	1.976697482	2.004835983	0.042688093	0.228417987	1.387727593	1.423399816	-0.041955811	-0.405336354	0.831217155	0.855930845	1.274337872	0.783714438	1.43413449	92.68733646	95.35771966	0.99762136	76.58263206	95.44075795	108.0373945	89.46642571	90.93372202	90.10397741	0.005152653	0.005653199	0.003997416	1.097143461	1.112761417
20180207	WWW	STR	4	7	3	1.702086247	-0.129415407	1.934275359	1.538686255	0.425781029	1.123898162	0.003020351	0.2459358	0.694291631	-0.016404377	-0.015628902	0.016582063	-0.036367953	19.50544364	-1.554299469	0.002285412	0.00200728	1.822706182	1.842323445	0.194166116	0.204097769	1.277088055	1.293650617	-0.05962365	-0.250867617	0.8638785	0.880473648	1.201847147	0.736745811	1.542435376	93.90412339	90.85293132	1.026974276	78.5225665	92.98518653	104.3783775	89.73229485	89.41249573	90.18965743	0.001773221	0.001898882	0.001342712	1.070865936	1.082391358
20180207	WWW	STR	4	7	4	1.484798641	-0.049794354	2.144444315	1.541706606	0.036737339	1.071789186	-0.027669803	0.230306898	0.710873693	-0.05277233	-0.31677611	0.018951436	-0.131341191	17.95114417	-24.70801259	0.298300397	-0.042263292	1.492295442	1.5370654	0.32460686	0.130999648	1.321514295	1.360234453	-0.028548883	-0.239577356	0.276254426	0.277255546	1.072418618	0.749111202	1.571624849	83.5400994	99.22333993	1.044459007	74.19780304	96.08845267	101.5550335	100.1420746	91.61733148	99.62942299	0.282692324	0.284119648	0.20090293	1.005049035	1.035201243
20180207	WWW	STR	4	7	5	1.846944651	-0.042924472	2.344868893	1.514036803	-0.231518652	1.202759138	-0.038593788	-0.086469212	0.729825129	-0.184113522	-0.092893381	-0.100990907	0.262363534	-6.756868423	-9.162888377	0.092376398	-0.098069327	2.277150514	2.291070349	0.112148359	0.127014466	1.434434105	1.444030229	0.020072416	-0.239577356	1.034570562	1.042680363	1.224838941	0.757640702	1.541083456	81.36180139	83.50331463	1.020286791	68.69073503	82.54553133	102.4359552	93.46746287	92.16335411	92.34122476	0.057369925	0.07073301	0.050015791	1.2329284	1.240465082
20180207	WWW	STR	4	7	6	1.79262275	-0.08621846	2.569784852	1.475443015	-0.558136855	1.017533506	0.024073829	-0.179362593	0.628834222	0.078250013	-0.246024087	-0.064797547	-0.139800668	-15.9197568	-21.10320844	0.229357288	0.022982747	1.819044963	1.852370425	0.177618952	0.226746071	1.219809742	1.24376412	0.021723522	-0.244899008	0.786126841	0.796615253	1.160556411	0.658579139	1.499721758	81.92611235	83.4809819	1.066983359	68.54332889	78.33693881	99.43817404	96.10191139	89.86375565	97.01963381	0.178313452	0.180941688	0.127945095	1.014739416	1.033329754
20180207	WWW	STR	4	7	7	1.937481154	-0.190590052	2.760063618	1.499516845	-0.873679103	1.019952829	-0.009426604	-0.425386681	0.564036675	-0.061550655	-0.106035294	-0.022556828	-0.030995338	-37.02296524	-7.439933669	0.084712035	0.027012152	2.084721668	2.108369545	0.080964994	0.26645656	1.265495685	1.2771857	5.08346745645169e-05	-0.244899008	0.591510918	0.601827263	1.342988812	0.7091401	1.629238787	76.55477452	70.64819822	1.162639487	63.64962028	65.79527917	103.8074171	92.22207661	89.54607599	92.30340648	0.05746614	0.061833328	0.043722766	1.075995843	1.088201318
20180207	WWW	STR	4	8	5	1.42142309	-0.097295075	1.552312683	1.460811448	0.121155488	1.577840658	0.025078013	0.176420449	1.117996307	-0.116776452	-0.15118025	-0.028720617	0.007696767	8.967362118	-7.63996802	0.124049127	-0.051386547	1.489838992	1.520137636	0.176456496	0.173398217	1.474462059	1.499879889	-0.03057353	-0.408293038	0.278434447	0.28017435	1.582485322	1.13783859	1.470957971	95.79801446	93.44751256	0.98783745	80.57782591	93.2255108	103.8951584	92.21348737	91.58117682	93.74959361	0.117752293	0.123419944	0.087271079	1.048131976	1.069447688
20180207	WWW	STR	4	8	6	1.475744991	-0.074638998	1.847368886	1.48588946	-0.104264855	1.492796103	0.005817735	0.025240199	1.08927569	-0.109079685	-0.155237134	-0.137745317	-0.025614949	1.327394099	-9.106912378	0.136943869	-0.142138585	1.512873923	1.545233727	0.158076948	0.131814083	1.443427907	1.488830028	0.006899111	-0.408293038	0.325144937	0.326879208	1.49643288	1.0950146	1.494154084	96.00089923	90.58665032	1.006306013	77.31032291	89.93329398	107.0111402	96.71569481	94.59028718	95.06884407	0.128013229	0.131233972	0.092796431	1.025159449	1.047087225
20180207	WWW	STR	4	8	7	1.475744991	-0.094136526	2.126521757	1.491707195	-0.393594046	1.280385111	-0.019738587	-0.129996935	0.951530373	-0.134694634	-0.220422877	-0.104403426	0.081980013	-7.77951828	-14.69324728	0.20929154	-0.066831876	1.617082405	1.653329941	0.262409959	0.168454475	1.337013208	1.360858052	0.004174621	-0.368988654	0.737213584	0.747759729	1.339515699	0.969768992	1.494756307	86.56288021	88.73849547	1.019930188	70.68360268	83.76022582	107.0141605	95.12003974	91.78207708	96.71699115	0.183035159	0.200565095	0.141820939	1.095773602	1.120335797
20180207	WWW	STR	4	8	8	1.575335144	-0.167738613	2.365953773	1.471968608	-0.577936763	1.242050271	-0.002363664	-0.350419812	0.847126947	-0.052714621	-0.043823096	-0.094690655	-0.01334996	-22.47276556	-5.179758966	0.056777398	-0.087134086	1.625801683	1.646647043	0.07970247	0.141700441	1.238970036	1.247752887	-0.000621704	-0.314100457	0.785555815	0.788645427	1.369926924	0.918257557	1.543257325	78.62157315	76.37983813	1.075311506	66.38633745	75.7526085	105.2023014	92.14893649	92.68862162	92.07796249	0.049388167	0.050970339	0.036041472	1.03203543	1.045267764
20180207	WWW	STR	4	9	8	1.774515449	-0.207170101	1.622668086	1.237371716	0.336213553	1.7241291	0.075110695	0.185996642	0.914247087	-0.053039717	-0.016490977	0.149492621	-0.099126628	11.49945657	-2.445562047	0.036585879	0.122751675	1.77191158	1.801737885	0.224968838	0.304988775	1.556395361	1.584160704	-0.051095297	-0.23379814	0.086885901	0.090240558	1.756604881	0.934481513	1.861911875	138.2220111	83.91243628	0.967493051	118.0855993	84.50916809	103.0729445	93.30897399	85.27396323	90.84388913	0.029200242	0.029157394	0.020617391	0.998532631	1.015340771
20180207	WWW	STR	4	9	9	1.140759932	-0.144298166	1.945080228	1.312482411	0.033950827	1.235190154	0.053650203	0.169505665	1.063739708	-0.152166345	-0.220617423	0.001497671	0.180080552	9.053894519	-11.80092895	0.219958436	-0.030511128	1.380919772	1.414618839	0.329806219	0.216013252	1.748774212	1.779369353	-0.001541942	-0.289773363	0.627304499	0.627700178	1.235656657	1.087855199	1.557521489	122.5641665	91.12536794	0.936549978	111.9486748	92.18014868	98.20247169	99.56388503	91.70992447	98.07554931	0.225261605	0.272685071	0.192817463	1.210526188	1.240067081
20180207	WWW	STR	4	9	10	1.294671986	-0.137949362	2.176060787	1.366132614	-0.26842226	1.261013137	0.18985386	-0.051111758	1.065237379	0.027914207	-0.264780812	-0.146666925	0.130432827	-2.747034432	-16.23084668	0.281771146	-0.116920162	1.491898451	1.535963654	0.311267197	0.160333844	1.399669847	1.438252503	0.04586323	-0.289773363	0.836312838	0.860656353	1.289265155	1.066828144	1.593666693	120.9171656	92.6684045	0.98229923	105.9900506	94.30942014	104.7332712	100.4717915	94.47308732	100.3157985	0.267098995	0.307788058	0.217639023	1.152337014	1.186372819
20180207	WWW	STR	4	9	11	1.176974533	-0.188144324	2.411870243	1.555986475	-0.47223756	0.96588142	0.125392135	-0.31589257	0.918570454	0.158347034	-0.127378114	-0.163448072	-0.241444511	-18.97788112	-11.43583421	0.184770838	-0.114776721	1.001692198	1.030173364	0.301101448	6.57122003416506e-05	1.413395792	1.462909637	-0.014502733	-0.336758317	0.077129318	0.078492318	1.075144284	0.98419184	1.74916399	116.6969896	95.94006951	1.100956262	103.3868971	95.78655612	103.9287482	98.51363572	95.31240371	97.65252012	0.260863992	0.222014511	0.156987966	0.851073808	0.875272434
20180207	WWW	STR	4	10	6	1.530066893	-0.287234076	1.542169351	1.336123353	0.325057039	1.304937742	0.016409079	0.175080977	0.887149521	-0.092699712	0.058569904	-0.022019033	0.030974421	11.1639898	3.94963766	0.067655744	-0.012755915	1.641736217	1.66120116	0.108112339	0.176460585	1.364742769	1.376577213	-0.028284613	-0.279908198	0.687687398	0.692097962	1.344813961	0.908999921	1.352780601	98.87497046	91.52292392	0.896610625	78.70557488	93.03929484	102.6170195	89.59780891	90.26513947	87.96545629	0.058279564	0.062532999	0.044217507	1.072983295	1.085704924
20180207	WWW	STR	4	10	7	1.711139898	-0.22644841	1.786192709	1.352532432	0.29780746	1.447388003	0.045125581	0.233650881	0.865130487	-0.061725292	-0.097904746	0.008822729	0.063862759	15.11362746	-6.284752631	0.086084034	-0.017005363	1.865031906	1.889883484	0.115351406	0.20772848	1.304741822	1.318740027	-0.019784666	-0.304702749	0.845233878	0.852936965	1.477708129	0.898250247	1.357543669	89.03606633	94.83020043	0.951502693	71.02964169	96.5481371	106.8326146	89.18215033	90.11063638	92.48964157	0.06527567	0.071146262	0.050308004	1.089935375	1.10445878
20180207	WWW	STR	4	10	8	1.593442444	-0.170758415	2.056854266	1.397658013	0.132455774	1.320865265	0.038801568	0.135746135	0.873953216	0.002137467	-0.099226749	-0.043641795	-0.081347315	8.828874828	-6.310471576	0.084854963	-0.058307408	1.598366683	1.621787975	0.123822454	0.206262933	1.208180519	1.236441052	0.030164219	-0.304702749	0.671254989	0.67935618	1.327489955	0.884435303	1.409093666	83.8973264	94.04463382	1.018275753	66.78655245	92.34368846	105.2761875	94.81893883	91.77179745	93.09554991	0.075078542	0.075310558	0.053252606	1.003090314	1.017788864
20180207	WWW	STR	4	10	9	1.593442444	-0.145989185	2.30385607	1.436459581	-0.230041586	1.19097776	0.016293432	0.036519386	0.830311421	-0.079209847	-0.295012898	-0.118956758	0.012413527	2.518403252	-22.4886391	0.292211734	-0.092138632	1.690952086	1.737160581	0.284095129	0.162531307	1.326694737	1.36184348	0.023749133	-0.300070821	0.532171039	0.542272729	1.212990996	0.834880184	1.471436674	77.76398538	92.72247948	1.045983869	64.74702683	88.79097359	105.9660048	96.73310874	93.1243506	99.23915522	0.244388827	0.259344038	0.183383928	1.061194329	1.090193491
20180207	WWW	STR	4	10	10	1.865051952	-0.189006962	2.526568911	1.452753013	-0.53089774	1.088353697	0.080930901	-0.258493512	0.711354663	-0.06679632	-0.086687819	-0.177401231	0.125369149	-19.97023584	-12.91095195	0.139446097	-0.1288906	2.087255093	2.110160148	0.107081214	0.145443989	1.243766534	1.255146305	0.035288308	-0.286944924	0.829116233	0.850004103	1.210936076	0.759806621	1.471908767	84.86286478	82.26204648	1.063245908	67.98558323	74.44407074	104.7704165	93.31408578	93.35818193	93.8528506	0.094481294	0.105737839	0.074767943	1.119140456	1.131421645
20180208	GGG	STR	4	7	7	1.792118368	0.042536689	1.660962376	1.571148786	-0.016030165	1.23859978	0.041042015	-0.017260037	0.700803297	-0.010570822	-0.002874868	0.01886795	-0.037463429	-1.410848685	-0.191750033	0.009347937	-0.004617045	1.900234979	1.920155681	0.058664317	0.185359157	1.258152401	1.303217333	-0.050026761	-0.336043562	0.806672954	0.825969924	1.238703508	0.701095509	1.573503311	86.90611019	89.49423675	1.066794507	77.08050091	89.84136961	102.3122524	91.51065602	89.56153427	89.89379829	0.006957023	0.007376733	0.005216138	1.060328945	1.071444674
20180208	GGG	STR	4	7	8	1.783112748	0.039506988	1.895057735	1.612190802	-0.203464431	1.128478505	0.02583606	-0.020134905	0.719671247	-0.04803425	-0.15832517	-0.094249558	0.0523579	-1.602598719	-14.32315934	0.150223326	-0.097556159	1.980786096	2.002119673	0.139906367	0.121968164	1.386903105	1.415864293	0.002258358	-0.336043562	0.873242551	0.878952681	1.146674108	0.721553468	1.61893925	94.91555448	91.80458888	1.080794008	78.75492393	89.73617028	104.9542143	92.27700011	91.94703547	94.39692724	0.10725432	0.119144381	0.0842478	1.110858581	1.122822814
20180208	GGG	STR	4	7	9	1.819135228	0.001052211	2.108340172	1.638026861	-0.306361376	1.097076797	-0.041124414	-0.178460075	0.625421689	0.004323649	-0.000221828	-0.006677144	-0.057823542	-15.92575806	-0.181974607	0.005715756	-0.032475528	1.910686213	1.92691369	0.052084084	0.143684233	1.252691797	1.293467549	-0.034219245	-0.32060965	0.889162999	0.901203404	1.139049951	0.650399094	1.654588736	83.21226172	85.51344798	1.110083659	73.48740926	83.42960956	100.8915042	90.11401861	90.32877984	89.93976293	0.004230574	0.004443485	0.003142018	1.050326652	1.059247086
20180208	GGG	STR	4	7	10	2.134331925	-0.056850089	2.315687686	1.596902447	-0.480256086	1.157227083	-0.015773866	-0.178681903	0.618744545	-0.053499893	-0.123711725	-0.044192675	0.00814458	-16.10773266	-11.65064445	0.11226585	-0.027225026	2.315091756	2.342950873	0.088482449	0.23058128	1.330645996	1.352062387	-0.032109405	-0.32060965	0.92678178	0.950010509	1.25292475	0.646246294	1.638115555	78.75549592	83.55620435	1.119429773	69.42619759	80.0508537	104.3559261	88.53169737	90.39002469	92.83541065	0.068579523	0.074387627	0.052599996	1.084691528	1.097744378
20180208	GGG	STR	4	7	11	2.269416224	-0.14761849	2.534403605	1.581128581	-0.744745897	1.266604332	-0.004359576	-0.302393628	0.57455187	-0.045355312	-0.046195864	-0.037266575	-0.031692263	-27.75837711	-5.217039366	0.056813024	-0.042953001	2.422079829	2.46064382	0.086808945	0.245036476	1.367914204	1.390098507	-0.030312772	-0.330715834	0.482086436	0.491723508	1.469330794	0.650852412	1.608447338	83.9017994	81.29547565	1.133417914	68.63648504	75.4714452	103.2071393	91.42408845	91.60978824	91.16177739	0.033172214	0.035403708	0.025034202	1.067269989	1.084262901
20180208	GGG	STR	4	10	5	2.251404985	0.244160025	1.62428806	1.652873739	-0.182804023	1.04638641	0.033121982	-0.156469825	0.556902481	-0.062646862	0.096976013	-0.010511424	0.146386017	-15.6934776	9.479305521	0.086152122	-0.043775955	2.564245279	2.589977187	0.087308697	0.216585893	1.424022458	1.440564384	-0.014923616	-0.367171451	0.656570067	0.660148921	1.062234358	0.581848613	1.65797066	91.7265076	85.84858037	1.094239098	78.30256798	86.35337217	106.761237	90.70206171	91.09646056	88.03937407	0.04751398	0.054116207	0.038265937	1.138953363	1.15038263
20180208	GGG	STR	4	10	6	1.846152087	0.209610065	1.822055092	1.68599572	-0.147356191	1.147699588	-0.016310893	-0.059493812	0.546391057	0.083739155	-0.047873565	0.155400466	-0.167429354	-6.214172083	-2.484087466	0.019867183	0.148695962	1.817579427	1.843659864	0.107484547	0.246049162	1.178808585	1.200448372	-0.043013828	-0.279213814	0.630028643	0.632851105	1.157120647	0.555963081	1.759157709	73.42240715	89.58187723	1.114847369	79.06144269	88.83849371	94.65832417	86.25174204	85.78609305	90.55066042	0.015458163	0.015218919	0.010761401	0.984523127	0.998650044
20180208	GGG	STR	4	10	7	1.612005969	0.181759745	2.038970314	1.669684827	-0.186104437	1.046266719	-0.007071766	-0.107367376	0.701791523	-0.083690199	-0.021971214	-0.037545797	0.091818341	-8.698259549	-2.320216164	0.020526278	-0.043553309	1.826400169	1.839873109	0.08677964	0.145315228	1.34019884	1.35582871	-0.051804119	-0.279213814	0.895197459	0.904006224	1.062689469	0.714872817	1.673957295	93.41864665	87.74131413	1.095199451	79.03079875	88.39855714	103.7487376	94.3486882	90.71160466	90.69305593	0.015893856	0.018007713	0.012733376	1.132998391	1.141356263
20180208	GGG	STR	4	10	8	1.900185807	0.146586006	2.236714724	1.662613062	-0.293239426	1.226703748	0.01399981	-0.12933859	0.664245726	0.008128142	-0.058466224	-0.005769049	-0.099404346	-11.01847571	-4.900258637	0.049844111	-0.005297729	1.947277315	1.969063583	0.108907206	0.159709821	1.155218383	1.171670983	-0.050343504	-0.325852492	0.749076198	0.763398598	1.261265811	0.676769475	1.671063009	85.50293595	86.3790227	1.111314189	82.1871763	86.67858685	101.5072294	87.46092963	89.62697294	91.37015727	0.036199373	0.037096487	0.026231177	1.024782581	1.036247916
20180208	GGG	STR	4	10	9	2.071292586	0.091163755	2.468561732	1.676612872	-0.503357033	1.234001342	-0.0315676	-0.187804814	0.658476677	-0.091276205	-0.153791945	-0.044662293	0.013466934	-15.91873435	-13.17784872	0.143891616	0.004407721	2.243824796	2.28156608	0.189891959	0.343158715	1.346889222	1.389373397	0.015734228	-0.325852492	0.411631736	0.414322271	1.332714378	0.690791957	1.691611587	96.3472135	85.72094412	1.101862958	79.07332971	84.53366138	106.2076087	95.07497512	90.11389787	93.65163432	0.090690447	0.098244679	0.069469478	1.08329688	1.101518007
20180208	GGG	STR	4	10	10	1.42288795	-0.003970725	2.701787986	1.645045272	-0.700089501	0.762773877	-0.0181839	-0.341596759	0.613814384	-0.07780927	-0.239320609	-0.11557015	-0.084158258	-29.09658307	-20.28421358	0.256088165	0.038402032	1.447531879	1.48297732	0.276113711	0.193528799	1.320112225	1.354490546	-0.010555263	-0.26104372	0.338774876	0.340822699	1.035349843	0.706760728	1.657311759	84.75864008	85.37177445	1.097780406	76.71632008	82.13255649	96.61952085	98.9830117	89.27346241	98.7423259	0.250193699	0.254526968	0.179977745	1.017319655	1.04223057
20180208	GGG	STR	4	11	8	1.648028449	-0.027355038	1.534160149	1.496626609	-0.084234196	1.217163122	0.035122513	-0.075407613	0.780202323	-0.082511289	0.02073866	-0.022647202	0.05147667	-5.520567354	1.392973609	0.030048773	-0.041110132	1.836978585	1.854219858	0.07528661	0.180324629	1.450821653	1.469734197	-0.054088905	-0.285038427	0.849932073	0.850141406	1.220074369	0.788168818	1.499407202	93.14493566	88.48407246	1.006965327	77.45441651	87.39294339	103.2002949	91.14993502	90.58055722	89.26306156	0.023133303	0.025785587	0.018233164	1.114652229	1.125113987
20180208	GGG	STR	4	11	9	1.765101508	-0.043275301	1.764203979	1.531749122	-0.236767788	1.256989225	0.037501503	-0.054668953	0.757555122	-0.031034619	-0.140867668	-0.017460065	-0.004904785	-4.127593745	-10.67204967	0.121683305	-0.015156573	1.905780557	1.927066788	0.115224375	0.178920918	1.278718965	1.295484719	0.007561497	-0.250669329	0.895986043	0.91875382	1.27909378	0.760158934	1.535830286	85.8364145	89.6536751	1.060868924	72.44769877	87.30478482	102.5298041	90.68720784	90.03187139	93.5570149	0.090296955	0.097493646	0.068938418	1.07970026	1.091759754
20180208	GGG	STR	4	11	10	1.693056548	-0.088024413	2.001774942	1.569250625	-0.28377926	1.210456664	0.002089287	-0.195536621	0.740095057	-0.035939404	0.025075515	-0.001199606	-0.030275717	-14.79964341	1.808945489	0.03364646	-0.026034642	1.802513943	1.818349863	0.068076285	0.159178838	1.286682217	1.294967657	-0.032719821	-0.253523725	0.88251583	0.893921565	1.243276319	0.766333416	1.573041065	88.31830147	86.3925314	1.081308472	72.39047337	82.90028268	103.4012186	90.45203809	90.32557876	89.09293983	0.026398287	0.028104956	0.019873205	1.064650761	1.074004211
20180208	GGG	STR	4	11	11	1.774107128	-0.141658693	2.230551252	1.571339913	-0.417560517	1.220503071	0.02788306	-0.170461106	0.738895451	-0.066215121	-0.141754629	-0.011980881	0.028413876	-12.99069792	-10.25321946	0.119485175	0.011141613	1.947276378	1.969398375	0.120306927	0.204246202	1.315828473	1.33046455	-0.003178432	-0.252783144	0.772141967	0.789703261	1.289955244	0.76118849	1.602184546	79.60678243	85.56912151	1.135782614	65.59833516	80.70805131	102.8545801	89.83560254	89.42409176	93.46552589	0.08677636	0.095246534	0.06734947	1.097609241	1.110078611
20180208	GGG	STR	4	11	12	1.684050928	-0.22057763	2.461226332	1.599222973	-0.547645988	1.180608127	-0.029188001	-0.312215735	0.72691457	-0.037801245	-0.031996503	-0.028934687	-0.041221709	-23.24391738	-3.006521818	0.03321977	-0.032718106	1.782117431	1.800382021	0.084999398	0.181908636	1.250073507	1.275076696	-0.052853678	-0.253037923	0.687865771	0.698111969	1.301442153	0.792030549	1.728490789	70.27054843	78.74804847	1.207346163	61.12564095	74.78244917	102.2604382	94.63739119	91.14262317	91.08145612	0.026361815	0.027896929	0.019726108	1.058232504	1.069078132
20180208	GGG	STR	4	12	7	1.584989109	-0.083208504	1.72165825	1.536012698	-0.167482057	1.298491591	-0.023412971	-0.025116769	0.83864003	-0.093769712	-0.130882257	-0.027576871	-0.02976406	-1.715461644	-9.17179174	0.118144133	-0.030062947	1.609939706	1.633069994	0.159262688	0.146492789	1.355625152	1.364499543	-0.014446871	-0.351162845	0.528474111	0.532287605	1.309248124	0.844239723	1.538831198	86.590753	89.36116771	1.025349175	77.37103585	87.4777808	101.7550958	91.23478009	90.13719149	93.72787978	0.103780927	0.105414627	0.074539398	1.01574181	1.030335151
20180208	GGG	STR	4	12	8	1.575983489	-0.114862613	1.96707316	1.512599727	-0.235185044	1.14357264	0.01225508	-0.155999026	0.811063158	-0.123533772	-0.000295021	-0.109685998	0.106970014	-10.88725338	-1.675214875	0.009425117	-0.122702998	1.73608031	1.752629025	0.057536178	0.09074658	1.441347101	1.467066069	-0.030367447	-0.351162845	0.809156197	0.814760469	1.167506055	0.8351166	1.515664251	89.91366619	86.35691295	1.025983191	73.83467162	84.26682959	105.4912246	92.60008032	92.99350855	90.43031669	0.007677714	0.008457658	0.005980467	1.101585341	1.112085905
20180208	GGG	STR	4	12	9	1.846152087	-0.159312586	2.183208389	1.524854807	-0.396415051	1.188960933	0.035048021	-0.156294046	0.701377161	-0.016563757	-0.117440428	-0.033697818	-0.016007323	-12.56246826	-9.730128283	0.101239264	-0.018105131	1.891307105	1.91081388	0.102864906	0.167213913	1.193279103	1.213354479	-0.008771759	-0.276574965	0.866543021	0.883161226	1.253304829	0.718771249	1.553447472	79.72885798	85.94866774	1.097067319	67.2439557	81.42949594	104.3091969	89.5365077	90.13515147	93.02186649	0.075701053	0.077552625	0.054837987	1.024458991	1.035025171
20180208	GGG	STR	4	12	10	1.756095888	-0.234235031	2.407922006	1.559902828	-0.44953108	1.148323708	0.002329839	-0.273734474	0.667679343	-0.03257108	0.006930176	0.001544672	0.010758505	-22.29259654	0.556558054	0.017759935	-0.02069368	1.82502527	1.841138716	0.050351536	0.154345537	1.211063057	1.217671217	-0.033149112	-0.295459217	0.864310285	0.876874605	1.233177007	0.722348353	1.679505807	70.59826538	79.37566263	1.183751028	60.88890532	77.34895418	101.5693795	90.99280906	90.06644204	89.51869494	0.013762188	0.014302374	0.010113306	1.039251491	1.048427212
20180208	GGG	STR	4	13	8	1.873168947	0.179261558	1.604496409	1.581075787	-0.032735781	1.132283777	0.0364996	0.073723059	0.617864344	0.025541546	-0.154150431	0.028950818	-0.045890732	6.804315219	-13.89230224	0.139110339	0.026686462	1.958844933	1.980669073	0.116112486	0.175990555	1.119198691	1.131131854	0.014054885	-0.251933444	0.902249394	0.920241946	1.132756894	0.622771072	1.589318955	91.28194517	95.69744546	1.064140859	80.43317102	94.96600278	101.0749949	92.21934038	89.02201687	94.03226209	0.100432517	0.105026153	0.074264705	1.045738525	1.057389445
20180208	GGG	STR	4	13	9	1.900185807	0.173074495	1.818498042	1.617575387	-0.080890416	1.141565861	0.055375867	-0.080427372	0.646815162	-0.020349186	0.053835375	-0.012398637	0.045298781	-7.087987022	4.687800773	0.056290534	-0.01715626	2.078154854	2.095020163	0.071159723	0.175832955	1.248637494	1.264211984	-0.014054885	-0.251933444	0.974386895	0.989315061	1.144428187	0.652113875	1.650204244	101.3782262	90.91000608	1.076578933	83.47838192	91.22168527	102.983988	90.73697068	90.01584359	88.46597936	0.038306499	0.041894238	0.0296237	1.09365876	1.102534371
20180208	GGG	STR	4	13	10	2.026264486	0.157786207	2.03425399	1.672951254	-0.153171189	1.228582929	0.074450794	-0.026591997	0.634416526	0.024949595	-0.091903438	0.060343999	-0.050490783	-2.400186249	-7.278806558	0.068570952	0.068879579	2.115585934	2.13919786	0.075996725	0.259720864	1.152834415	1.163283628	-0.023546694	-0.222536865	0.747914262	0.757461726	1.238094272	0.635463567	1.67449684	89.24321184	92.34299811	1.145796695	76.14724526	91.81716685	101.3841476	89.02095692	88.19101154	91.80861568	0.045837878	0.047858496	0.033841067	1.044081831	1.055734765
20180208	GGG	STR	4	13	11	1.612005969	0.128836852	2.266456164	1.747402048	-0.13020251	1.126387141	-0.049751889	-0.118495435	0.694760525	-0.025541189	0.046342325	0.009921279	-0.057370117	-9.678992806	3.832791361	0.052539133	0.002384672	1.667604999	1.683167098	0.088512506	0.150071458	1.310140514	1.352419382	-0.076288341	-0.326726349	0.769609225	0.784574164	1.133887421	0.705255775	1.765115473	82.44203519	86.98601037	1.165802291	75.06519073	86.98984319	99.71829477	89.49885886	89.29810597	88.23780273	0.044555847	0.046092605	0.032592393	1.034490586	1.044144457
20180208	GGG	STR	4	13	12	1.846152087	0.104228578	2.479343333	1.697650158	-0.346951986	1.101803492	-0.01673272	-0.07215311	0.704681804	-0.082911306	-0.188689273	-0.156791952	-0.01884772	-5.846201445	-19.61223778	0.206463014	-0.110470418	1.959441029	1.991331681	0.173405037	0.122431731	1.395549322	1.42377802	0.02567018	-0.338659335	0.792437716	0.803532271	1.155139219	0.713201796	1.69787672	90.89479016	89.72522821	1.132192762	77.2264389	87.06055401	104.0029493	93.33252028	92.2422384	95.89102523	0.149013311	0.158157498	0.111834239	1.061364902	1.078639021
20180208	GGG	STR	4	13	13	2.170354405	0.038654652	2.687584193	1.680917438	-0.54816584	0.913768414	-0.050785482	-0.260842383	0.547889853	-0.101759026	-0.048715016	-0.180544822	0.090564597	-25.45843923	-14.66201148	0.116494345	-0.125432199	2.41068631	2.42962089	0.099710953	0.108476837	1.367179433	1.371582164	-0.010943128	-0.338659335	0.870007763	0.878163992	1.065578952	0.615286062	1.708161058	84.87260378	81.08141226	1.130565938	74.2628597	77.09894467	106.2585508	93.0778464	92.68141024	92.89140485	0.068340655	0.075908286	0.053675263	1.110733945	1.119458133
20180208	GGG	STR	4	13	14	1.657034069	-0.064948692	2.860286423	1.630131956	-0.706667206	0.519936185	-0.058213501	-0.309557398	0.367345031	-0.011194429	-0.228964074	-0.074421059	-0.059599109	-40.12045071	-21.33596191	0.18994756	0.119340832	1.711435657	1.73773843	0.158396597	0.205305939	1.159891135	1.18064882	0.012026647	-0.229347656	0.910397925	0.918957169	0.877332421	0.480513756	1.732953167	76.98108515	74.52308323	1.145417801	73.01345196	69.66722942	95.17611049	95.90180778	86.29659841	96.21810567	0.156959693	0.162112789	0.114631053	1.0328307	1.048704105
20180208	YGB	STR	4	3	5	1.569280136	0.059475619	1.705509723	1.727365775	-0.107602906	1.728614223	-0.023887235	0.05415173	1.026608494	-0.210404733	-0.16189752	0.079903218	0.02887867	3.019449757	-8.581051801	0.159247566	0.071210739	1.582540215	1.632296397	0.234630571	0.352915454	1.773355421	1.847448732	-0.012333793	-0.517953318	-0.041244699	0.012677945	1.731960021	1.049346255	1.733643643	89.12588172	94.79924884	1.153772558	78.8944239	92.54593586	98.04321088	95.94549161	70.98958191	75.21749866	0.142309223	0.143511705	0.1014781	1.008449785	1.040156158
20180208	YGB	STR	4	3	6	1.507218209	0.038493052	2.042589496	1.70347854	-0.118244048	1.54030534	-0.057434724	-0.10774579	1.106511712	-0.181526063	0.028156366	-0.157676235	0.025816443	-5.561602045	0.766789859	0.017930809	-0.165552356	1.519142278	1.549597525	0.056465254	0.115376016	1.863511074	1.927645995	-0.09928396	-0.517953318	0.238403201	0.239681239	1.544837272	1.126467503	1.70870053	92.41505416	86.22154166	1.119256453	79.51163168	87.10748744	106.2817798	89.9575384	93.64218948	89.52937927	0.016692309	0.016824367	0.011896624	1.007911309	1.028117571
20180208	YGB	STR	4	3	7	1.462888262	0.015435462	2.342949037	1.646043816	-0.29254078	1.239987881	-0.048946339	-0.079589424	0.948835477	-0.15570962	-0.211004192	-0.107642222	0.092092133	-4.794812185	-14.26286695	0.211377548	-0.072300633	1.534463995	1.574250979	0.213483781	0.21420881	1.32654055	1.387877532	0.034792135	-0.395775183	0.682009062	0.68407322	1.274029063	0.964815384	1.654344611	84.25798036	90.01557184	1.106314461	71.5775122	87.43679892	106.643639	94.28872913	91.80954975	97.51883223	0.194812648	0.20434438	0.144493297	1.048927683	1.076125238
20180208	YGB	STR	4	3	8	1.82639383	-0.04160999	2.584746674	1.597097477	-0.553495322	1.491608048	-0.067851077	-0.290593616	0.841193255	-0.063617486	-0.049671944	-0.012447365	-0.094945849	-19.05767913	-3.264338634	0.044141902	-0.001446714	1.704666381	1.738030446	0.058148109	0.270209127	1.113611035	1.124210599	-0.022872068	-0.339842426	0.294107701	0.296498113	1.590990773	0.892243199	1.617930673	86.60454666	81.42475826	1.117589712	69.51667047	78.77919786	105.6383182	92.23212414	90.3092155	91.49508045	0.036620701	0.034179965	0.024168885	0.933350931	0.951618658
20180208	YGB	STR	4	3	9	0.735877126	-0.149541577	2.875610243	1.5292464	-0.244274322	0.557872628	-0.219411251	-0.34026556	0.82874589	-0.158563335	0.021611737	-0.146652175	-0.20031871	-22.32201776	-2.718559813	0.037340297	-0.145560622	0.530329025	0.553012165	0.153502034	-0.01173987	1.952314506	2.012048942	-0.017499112	-0.462477724	0.244341896	0.247006838	0.609008878	0.909803678	1.576540842	79.74768359	80.15827528	1.031947607	67.22853528	78.58666638	109.2110294	92.9251601	104.1916106	94.9597777	0.099574325	0.071760832	0.050742571	0.720676057	0.751500686
20180208	YGB	STR	4	3	10	0.762475094	-0.19717507	2.984395406	1.309835149	-0.229383778	0.446163131	-0.070502162	-0.318653824	0.682093714	-0.358882045	0.064480994	-0.151618455	0.39766554	-25.04057758	-0.560447658	0.004164282	-0.16715481	1.149837547	1.165979713	0.157278471	-0.055405206	2.078683735	2.122358897	-0.137531287	-0.461785817	1.063378685	1.065463101	0.501675649	0.834019434	1.624975471	57.38255289	70.20580782	1.043588114	54.27528204	67.93623622	103.3077329	94.49567015	97.87025733	89.50703274	0.005121753	0.007723773	0.005461532	1.508032925	1.529203672
20180208	YGB	STR	4	4	6	1.684537999	0.175219995	1.75083632	1.64484096	-0.354921955	1.573709983	0.040226906	-0.077746493	0.965343448	-0.140564113	-0.226054541	0.047615296	0.078699173	-4.604529125	-12.09022166	0.193887216	0.068760459	1.729149161	1.782164025	0.19748986	0.327865156	1.36766253	1.386508433	-0.018548472	-0.385210004	0.180623594	0.183199072	1.613236717	0.978616758	1.646337562	92.35225245	90.66125788	1.108470762	75.27001181	90.54046924	108.4725819	93.89948927	87.05230776	95.3671594	0.158573902	0.162773372	0.115098155	1.026482729	1.057954185
20180208	YGB	STR	4	4	7	1.533816178	0.106010214	2.057709767	1.685067866	-0.40442799	1.557702773	-0.018478024	-0.303801034	1.012958744	-0.06186494	0.065753688	-0.027884411	-0.13521048	-16.69475079	3.109434697	0.062220601	-0.057011848	1.37211522	1.39688478	0.09310878	0.185488237	1.481334344	1.546559921	-0.010471337	-0.444282008	-0.002993463	0.009326195	1.609347672	1.059343077	1.693431793	93.12188075	85.22525095	1.127620983	79.5778882	84.15510534	101.9338057	88.81657979	88.49226205	83.10147646	0.064129613	0.057368816	0.040565879	0.894576052	0.910725027
20180208	YGB	STR	4	4	8	1.480620241	0.027146756	2.361461808	1.666589842	-0.384852629	1.336566821	-0.012870036	-0.238047345	0.985074333	-0.19707542	-0.037860999	-0.150381739	0.062692021	-13.58531609	-4.706030954	0.071998091	-0.147226007	1.518195681	1.546373875	0.142559205	0.101296061	1.589542884	1.630111879	-0.035881631	-0.444282008	0.140618969	0.142473188	1.390871099	1.032413048	1.677355681	86.77648791	84.34948	1.111146219	78.44370824	83.93686113	106.6950464	90.4050088	94.77181406	91.65325326	0.067066899	0.068768934	0.04862698	1.025378175	1.04440952
20180208	YGB	STR	4	4	9	2.021445598	-0.047899506	2.622092338	1.653719806	-0.722412883	1.468199506	-0.071740631	-0.275908345	0.834692594	-0.134383399	-0.10768887	-0.19172857	-0.080563318	-18.29134705	-12.52927575	0.171746338	-0.152244652	1.900858893	1.951108113	0.16083521	0.209052493	1.302927047	1.35277027	-0.025527732	-0.41201529	0.37225075	0.372341205	1.636303811	0.889323361	1.659904344	89.24588271	85.1097608	1.135248977	70.31283437	83.04622464	108.6289001	96.52682778	95.25853297	94.53256797	0.127776975	0.120154606	0.084962137	0.940346302	0.965204364
20180208	YGB	STR	4	6	5	1.49835222	0.082754117	1.556926003	1.69299073	-0.058733306	1.741356237	0.001015467	0.093853546	1.105419995	-0.196215569	-0.175452207	0.051838632	-0.005563578	4.852948741	-8.886216557	0.172036796	0.048087006	1.474597967	1.534585874	0.279132573	0.304569038	1.697913277	1.733950662	-0.013574724	-0.497259878	-0.058342056	0.015210985	1.742346449	1.126615463	1.713167233	97.39915819	94.8208813	1.121414987	87.88222087	92.14939625	98.76036455	96.88882088	64.15011032	67.48622724	0.164991934	0.162376221	0.114817327	0.984146416	1.024182334
20180208	YGB	STR	4	6	6	1.409692325	0.071301122	1.896490469	1.694006197	-0.089696456	1.534871365	-0.019364617	-0.081598662	1.157258626	-0.201779147	0.014248288	-0.110074817	0.045998029	-4.033267816	0.353317356	0.013800525	-0.10718129	1.438588097	1.464599224	0.058852594	0.162815546	1.737355642	1.794559473	-0.112344889	-0.497259878	0.110184979	0.112545137	1.53749002	1.177548595	1.733266496	102.0055509	87.66282152	1.09778354	88.6371236	88.14540217	106.6667126	90.79658012	91.50056519	89.79008825	0.013566698	0.013844787	0.009789743	1.020497928	1.038949562
20180208	YGB	STR	4	6	7	1.66680602	0.053810313	2.195790385	1.67464158	-0.285485011	1.612189125	-0.010847171	-0.067350374	1.047183809	-0.155781118	-0.138621459	-0.164241604	-0.02816021	-3.679950459	-9.451116871	0.151573199	-0.142968264	1.615377411	1.655508782	0.20617274	0.149272962	1.597473477	1.637518475	-0.013230658	-0.415150075	0.039393781	0.046316268	1.637270738	1.060847661	1.6828991	95.67060668	89.70440236	1.103378203	86.91370438	88.96745303	105.9411638	94.50737601	91.48016996	93.1505359	0.132697704	0.128603372	0.090936316	0.969145415	0.993222224
20180208	YGB	STR	4	6	8	2.127837472	-0.001859264	2.510167265	1.663794409	-0.569407625	1.592949172	-0.048508568	-0.205971832	0.882942205	-0.183941328	-0.12229545	-0.160745961	0.096373521	-13.13106733	-11.3126417	0.141293625	-0.112336955	2.188038273	2.244786304	0.15043243	0.267039415	1.308707093	1.326848855	-0.023601666	-0.415150075	0.381072377	0.381486918	1.691659572	0.925119314	1.679625312	97.27213011	86.95139528	1.112513982	73.62422215	85.1766725	109.0026844	93.19428191	92.54819701	93.2859492	0.091323522	0.093907248	0.066402452	1.028292011	1.054961355
20180208	YGB	STR	4	6	9	0.877732957	-0.112893751	2.820792353	1.615285841	-0.267596863	0.534011691	-0.12831002	-0.328267283	0.722196245	-0.087567806	0.047496357	-0.21091642	-0.113508291	-24.44370903	-4.329819191	0.044358467	-0.207697586	0.752309728	0.783075224	0.100950078	-0.082906506	1.538911977	1.576297922	-0.015035366	-0.338317061	0.407046231	0.419489185	0.597307766	0.798119631	1.85772882	61.19183909	81.89521058	1.129460326	64.27178517	80.06903197	108.6517858	90.611478	105.2251119	93.85443158	0.083386327	0.071470878	0.050537542	0.85710548	0.89215657
20180208	YGB	STR	4	6	10	1.782063883	-0.165075139	2.924924633	1.486975821	-0.451593208	0.657890685	0.095030224	-0.280770926	0.511279825	-0.201076098	0.011892442	-0.139008909	0.10320453	-28.77352822	-7.065758863	0.040059982	-0.124770198	1.857977429	1.889341466	0.103373998	0.178514022	1.809172196	1.843983386	-0.069718278	-0.355121097	0.461001899	0.463904412	0.797970287	0.616985388	1.619136705	69.47505559	77.95932745	1.112224539	67.27627891	72.86809819	102.3987683	91.66732472	90.51949682	90.663267	0.030491958	0.031790875	0.022479543	1.042598667	1.060198506
20180208	YGB	STR	4	7	6	1.675672009	0.098079203	1.735139226	1.692975082	-0.1632684	1.629549903	0.014713475	0.005951691	0.933582857	-0.15326301	-0.147531506	0.079236739	-0.079447547	0.365261816	-8.322946982	0.139496576	0.069341713	1.564121783	1.601008298	0.189659202	0.2496832	1.500664749	1.518933598	-0.003921743	-0.291030695	-0.010509747	0.013485145	1.637708599	0.946098263	1.705207407	96.53004938	92.14297864	1.126142154	83.91087237	91.33706248	101.439148	93.25351644	78.10869859	85.93628072	0.126126976	0.117730647	0.083248139	0.933429558	0.955442526
20180208	YGB	STR	4	7	7	1.480620241	0.066241865	2.052901457	1.707688556	-0.226488035	1.464254535	-0.061512698	-0.141579815	1.012819596	-0.232710557	-0.017153634	-0.08115983	0.117754043	-7.957685166	-1.711355805	0.029591715	-0.09067882	1.568103782	1.592661908	0.096628912	0.17180221	1.612059226	1.624354752	-0.011921312	-0.394510243	0.170266172	0.170352926	1.481667363	1.048810078	1.717061847	95.41120436	87.41706465	1.094169844	85.53649057	86.91707295	101.8777324	91.43669645	92.42759946	91.00660651	0.02668765	0.02826451	0.019986027	1.059085739	1.075672116
20180208	YGB	STR	4	7	8	1.897321746	0.022076699	2.338431091	1.646175858	-0.573963806	1.662376749	0.056919421	-0.158733449	0.931659765	-0.114956514	-0.232129997	-0.028024577	-0.112706594	-9.669040971	-13.72164352	0.222292357	0.013425284	1.745464489	1.80049062	0.206034855	0.302623824	1.340010184	1.383740859	-0.024500706	-0.394510243	-0.039440674	0.014368927	1.758673053	0.952051063	1.649515696	92.07317046	86.9973663	1.12859592	76.93750831	86.5735408	106.6617968	94.1926078	79.26156796	85.80841944	0.180106137	0.165690857	0.117161128	0.919962306	0.948964309
20180208	YGB	STR	4	7	9	1.258970504	-0.089846244	2.662594558	1.703095279	-0.585322448	1.080867083	-0.118027128	-0.390863446	0.903635189	-0.227663108	-0.114617206	-0.066755722	0.055687765	-23.39068449	-7.74156525	0.132861708	-0.019671108	1.283971256	1.305167532	0.178352053	0.164493065	1.416728779	1.426120901	-0.018247757	-0.275616914	0.339470373	0.339853046	1.229176969	1.010525248	1.721760254	86.06827501	82.50366371	1.134909959	70.49954975	81.04651349	100.1803525	95.70043212	90.99091592	95.23600884	0.146338813	0.149244822	0.105532026	1.019858092	1.036694289
20180208	YGB	STR	4	8	5	1.702269978	0.125499885	1.621480912	1.696152619	0.058890702	1.49004916	0.05872224	0.027524971	0.917324646	-0.109236655	0.001745107	-0.001448239	-0.010971158	1.718684484	0.11178229	0.005804496	-0.006990404	1.736944254	1.765836409	0.039193691	0.282679169	1.709851471	1.777219375	-0.081834907	-0.502490394	0.153949662	0.15765823	1.491212465	0.924215763	1.738066607	102.6082661	90.0637106	1.133121294	87.85856024	90.85404514	106.6309299	91.37781146	89.68337034	89.63305439	0.004725999	0.004822265	0.003409857	1.020369434	1.037342156
20180208	YGB	STR	4	8	6	1.640208051	0.136983572	1.912040498	1.754874859	-0.117209186	1.58871869	-0.017380165	0.029270078	0.915876406	-0.120207813	-0.139908479	0.06734496	-0.082920153	1.830466774	-8.25074952	0.13437359	0.062625045	1.601216969	1.637152738	0.184416381	0.284925127	1.586631648	1.653632154	-0.018188728	-0.465104959	0.005903825	0.015975613	1.593036431	0.924194918	1.793182351	101.7230273	91.87773139	1.153066188	86.75633125	91.72239862	100.0626034	94.10829722	84.87268173	90.22078393	0.118680327	0.115859055	0.081924723	0.976227965	0.99813724
20180208	YGB	STR	4	8	7	1.675672009	0.114127781	2.221840643	1.737494694	-0.19687134	1.553242187	-0.028585499	-0.110638401	0.983221366	-0.203127966	-0.033447266	-0.089890798	0.124891283	-6.420282747	-2.742070008	0.040637506	-0.090710276	1.844042567	1.878160121	0.143779217	0.229129824	1.704862873	1.752987288	-0.011117351	-0.465104959	0.502638968	0.503474414	1.565669063	1.010062414	1.756786631	97.61505311	86.18128202	1.130029108	85.16133406	88.15923436	106.3379634	91.00629576	91.56942208	91.38289201	0.031165285	0.034296755	0.024251468	1.100479423	1.120839944
20180208	YGB	STR	4	8	8	1.125980662	0.075737869	2.524722869	1.708909194	-0.265918827	0.861638867	-0.13215877	-0.144085667	0.893330567	-0.078236684	-0.142574984	-0.209167635	-0.204935211	-9.162352754	-13.57107351	0.186195823	-0.170772519	0.951984506	0.993702494	0.302737375	0.023616253	1.364206046	1.409609268	-0.010876142	-0.371277327	0.075004083	0.076848194	0.90173963	0.908251705	1.726170981	97.77875221	92.32127134	1.078794814	89.37264766	91.3142119	106.731289	96.6400741	97.72430382	100.4711343	0.276601832	0.233858952	0.165363251	0.845471452	0.882521812
20180208	YGB	STR	4	8	9	1.533816178	0.023883698	2.692742449	1.576750425	-0.36989656	1.011815509	-0.072587059	-0.286660651	0.684162933	-0.283171894	0.068245844	-0.032030806	0.305344937	-22.73342627	4.216483628	0.054385135	-0.060260844	1.874776538	1.902109457	0.155086687	0.178226119	1.627185612	1.645132181	-0.095938952	-0.363452257	0.85433611	0.881736841	1.077308726	0.794002247	1.605225062	88.34341343	79.31391771	1.033775023	74.21028946	79.19450786	104.304027	92.95282116	90.71597031	87.8732825	0.041024727	0.050144337	0.035457401	1.222295452	1.240115657
20180208	YGB	STR	4	8	10	1.507218209	-0.048246131	2.890046473	1.504163365	-0.496685113	0.800996021	0.045654715	-0.218414806	0.652132127	0.022173042	-0.219480593	-0.174873512	-0.035211042	-18.51694264	-24.0201311	0.258282622	-0.051584504	1.508123542	1.551473556	0.285584122	0.143051749	1.160359627	1.19920241	-0.100562624	-0.292365038	0.71969247	0.726196096	0.942491765	0.688093731	1.540470423	79.59519375	82.98500575	1.062313294	70.95669597	80.03998401	103.8989323	94.72648513	91.69926039	99.46066057	0.242199513	0.242344993	0.171363788	1.000600665	1.029362269
20180208	YGB	STR	4	8	11	2.314023251	-0.145099728	3.046240697	1.54981808	-0.846413944	1.095274554	0.028469114	-0.437895399	0.477258615	-0.013037999	0.033033311	0.026312357	0.053313404	-42.53707374	3.738412327	0.044236933	-0.013478919	2.419776047	2.45537402	0.102224636	0.238151512	1.207891704	1.243216521	-0.094186365	-0.320593238	0.827073412	0.828339418	1.384212019	0.64784115	1.732513729	77.38851775	65.92642014	1.199941298	65.84474274	65.71416714	105.505692	84.54899555	90.37419001	89.00219812	0.025853827	0.027035368	0.019116892	1.045700835	1.06108442
20180208	YGB	STR	4	9	5	1.587012115	0.164103211	1.608506079	1.732129475	-0.029452889	1.719348044	0.01959937	0.073624246	1.077984898	-0.091300966	-0.131366251	-0.004390293	-0.137448568	3.907121401	-6.985740325	0.133047541	-0.015117034	1.4461094	1.49427045	0.183076109	0.234416657	1.696313737	1.760766358	-0.014458607	-0.460417945	-0.049426803	0.014244263	1.719600293	1.084346732	1.758506335	99.46169348	93.08984026	1.160680938	86.48681436	92.54140671	104.3455511	94.29855391	68.65935444	71.17846477	0.130113003	0.118560933	0.083835239	0.911215098	0.941562094
20180208	YGB	STR	4	9	6	1.356496388	0.158359898	1.943778947	1.751728845	-0.122216954	1.379431807	-0.059431026	-0.057742005	1.073594605	-0.228749533	-0.048253269	-0.087035477	0.05940009	-3.078618924	-3.053679275	0.055777672	-0.088677772	1.41186912	1.434874179	0.104082609	0.150166714	1.822785915	1.870247932	-0.017095198	-0.460417945	0.175725877	0.176463961	1.384835404	1.099211474	1.770511565	98.30258864	89.06899833	1.124638283	86.71986707	88.97900632	105.1855205	93.511159	91.56787013	92.09100759	0.055870292	0.05815094	0.041118924	1.040820405	1.057779579
20180208	YGB	STR	4	9	7	1.595878104	0.134527592	2.21276815	1.692297819	-0.315752962	1.469406733	-0.01892935	-0.105995274	0.986559128	-0.169349443	-0.132403427	-0.105828854	-0.021890064	-6.132298198	-9.013744023	0.148911607	-0.089428156	1.567751169	1.597841954	0.195052944	0.130420249	1.525944327	1.547824317	-0.026083336	-0.396743544	0.04294873	0.044102933	1.502949128	1.006584892	1.70019985	95.34540547	88.58992098	1.109523947	83.62839139	89.14599652	105.8532096	93.38587163	91.80081281	93.66549074	0.134327959	0.131960464	0.093310139	0.982375261	1.001230576
20180208	YGB	STR	4	9	8	1.941651693	0.072955764	2.499302463	1.673368469	-0.589252598	1.569273997	-0.124981027	-0.238398702	0.880730275	-0.191239507	-0.075429267	-0.171411109	0.028095037	-15.14604222	-8.720256611	0.132854678	-0.145141167	1.95732091	2.00772541	0.124269592	0.220221212	1.461783131	1.508941642	-0.019441734	-0.396743544	0.406973645	0.407838383	1.676257588	0.932251204	1.681366307	94.83801612	87.18497737	1.074043846	80.83621853	85.72420758	105.9434006	93.71589412	94.3381568	93.55540762	0.095990844	0.096765495	0.068423538	1.008070045	1.034029644
20180208	YGB	STR	4	9	9	1.649074041	-0.041948492	2.805310892	1.548387442	-0.490937501	0.939620611	-0.014580646	-0.313827969	0.709319165	-0.163144471	-0.030570232	-0.205560537	0.448608725	-23.86629883	-10.49244523	0.119312802	-0.164051272	2.077061393	2.101435916	0.166926695	0.126485841	1.811590059	1.830248395	-0.003955758	-0.304792476	0.358442762	0.36497464	1.060144577	0.792614528	1.557641037	88.9025812	83.84714729	1.014288326	71.8365376	76.15971959	109.3878464	94.40205688	95.30791485	93.82953243	0.081236781	0.102320319	0.072351392	1.25953192	1.274312653
20180208	YGB	STR	4	9	10	0.797939052	-0.137681305	2.988536912	1.533806795	-0.284318723	0.396046539	-0.011850115	-0.344398201	0.503758629	0.285464254	-0.006601411	-0.038316593	-0.527101435	-34.35874406	-2.661969006	0.029681247	-0.028046483	0.270625485	0.288281291	0.139710303	0.030467709	1.425988124	1.450905749	-0.022336073	-0.233866249	-0.05949903	0.022319636	0.487534611	0.673700762	1.72113003	65.33845967	77.59638695	1.130609508	67.21553669	74.40256667	90.86238525	101.4685483	65.98681193	69.20837526	0.155105947	0.052605048	0.037197386	0.339155583	0.361282343
20180208	YGB	STR	4	9	11	1.888455756	-0.193123456	3.065765987	1.521956681	-0.667783641	0.734566685	0.013395494	-0.350999612	0.465442035	-0.241637181	-0.029322132	-0.082301498	0.266810702	-37.02071307	-7.767745057	0.073187481	-0.047745638	2.142773959	2.156825028	0.130353133	0.144049512	1.639637109	1.658089297	0.003865055	-0.240805671	0.836063294	0.848625427	0.992735214	0.631051141	1.725503266	70.3202211	68.35681495	1.165265108	63.10251561	67.38202052	99.31376311	95.22303414	90.16116065	91.83004682	0.048303148	0.05480813	0.0387552	1.134669929	1.142110436
20180208	YGB	STR	4	10	6	1.702269978	0.156700542	1.605468799	1.698005636	0.106096609	1.059255963	0.111757299	-0.044611595	0.529399575	0.148059066	0.165124621	0.141624123	-0.187128773	-4.816837025	14.99837601	0.169293802	0.139326509	1.558364661	1.598110209	0.165416291	0.229299818	1.352317566	1.400129282	-0.073238446	-0.355296127	0.520235663	0.522631552	1.064556098	0.551521161	1.705001009	85.47842227	87.4376107	1.160809844	88.2628451	85.03249924	90.16056511	82.95141799	84.6693847	83.86919066	0.153633868	0.140646075	0.099451793	0.915462695	0.938811252
20180208	YGB	STR	4	10	7	2.118971483	0.177389381	1.812023712	1.809762935	0.017830336	1.390787651	0.047731934	0.120513026	0.671023698	-0.039069707	-0.162777422	0.0611007	-0.152350798	10.18153898	-13.48546781	0.145925691	0.039867803	2.026145388	2.062323559	0.123876587	0.259740237	1.449248588	1.485554341	-0.009390475	-0.355296127	0.093743675	0.094319901	1.390901942	0.682878199	1.872283301	104.8479144	90.12083459	1.218493238	87.78722643	91.72469675	104.7207004	93.09998077	88.07315362	93.56809215	0.101853546	0.097391632	0.068866284	0.956192853	0.973266312
20180208	YGB	STR	4	10	8	1.844125809	0.180866297	2.083227304	1.857494869	-0.116633028	1.479392653	-0.0414135	-0.042264397	0.732124397	-0.191420506	-0.041585141	0.113355756	0.0088787	-3.303928833	-2.359795301	0.02646743	0.109964804	1.903644475	1.936517085	0.068900901	0.299057329	1.510155268	1.515779668	-0.024070265	-0.350042923	0.038182439	0.042350723	1.483983115	0.75791439	1.863733253	94.30384052	88.13126487	1.203076235	82.21841466	89.10712092	97.57030948	91.17711409	87.23264874	89.4971432	0.019662599	0.020297205	0.014352291	1.032274732	1.050100311
20180208	YGB	STR	4	10	9	1.83525982	0.158122856	2.371708871	1.816081369	-0.344198871	1.48489863	-0.03350509	-0.083849538	0.845480154	-0.182541806	-0.161861146	-0.019363603	0.001050532	-5.663724134	-10.90025882	0.150795333	-6.14E-05	1.88584449	1.923739199	0.159266673	0.272343076	1.502283222	1.536129191	-0.04346876	-0.350042923	0.127053964	0.129041192	1.524269269	0.869016079	1.819422533	93.3298538	89.01148359	1.171773723	83.9237092	88.11806474	104.1899275	92.84927367	89.1686332	93.73072191	0.113082922	0.11619979	0.082165659	1.027562675	1.048210819
20180208	YGB	STR	4	10	10	1.906187735	0.091004076	2.661264104	1.782576279	-0.597797435	1.465942007	-0.096668664	-0.245710684	0.82611655	-0.181491274	-0.090331003	-0.125594924	0.083068775	-16.56398296	-9.063148472	0.12469296	-0.095360788	2.037117858	2.081209168	0.109264372	0.238993495	1.39227122	1.422611049	-0.024132585	-0.357928946	0.514322076	0.518627915	1.58314489	0.880784524	1.787952384	92.04941933	86.05309097	1.151343957	78.28853507	84.92778769	104.7724934	93.70032791	92.70058885	93.22041943	0.086564689	0.092510549	0.065414837	1.068686898	1.091817521
20180208	YGB	STR	4	10	11	2.021445598	-0.025566424	2.947122796	1.685907615	-0.886114601	1.101614256	-0.036603892	-0.336041687	0.700521626	-0.098422499	-0.169087677	-0.222105269	0.021909653	-25.62713143	-20.92863397	0.248928758	-0.103066258	2.092247285	2.151086222	0.211785483	0.233589781	1.285878202	1.312724679	-0.008541083	-0.355019283	0.578621164	0.579829664	1.413772632	0.783161256	1.704069811	85.99161047	82.62532154	1.133516585	74.39868669	79.55146825	107.8327706	94.40194858	93.1575769	96.17467843	0.168258517	0.174151818	0.123143931	1.035025274	1.06413263
20180208	YGB	STR	4	12	6	1.675672009	0.090132798	1.794713116	1.728612311	0.101620784	1.509643217	-0.032203239	0.06360556	0.877230022	-0.149958242	-0.018833591	0.052090332	-0.017437582	4.147103571	-1.388891158	0.01574661	0.049824129	1.646900357	1.674205577	0.111277125	0.26522696	1.342254107	1.347729072	-0.018597091	-0.328215432	0.081249604	0.081841899	1.513059624	0.892225114	1.779757351	103.7684016	89.85915201	1.118621395	88.96972278	91.10114805	101.4145695	90.16032112	88.29719358	90.31698047	0.013521807	0.013289635	0.009397191	0.982829783	0.999124869
20180208	YGB	STR	4	12	7	1.790929872	0.109948851	2.089093543	1.696409072	-0.184865344	1.648975222	0.012845489	0.044771969	0.929320354	-0.167395824	-0.211133425	0.015428677	-0.042667836	2.758212413	-12.74507856	0.197443295	0.017394936	1.737607713	1.776446663	0.228312873	0.255217713	1.443764625	1.475820326	-0.014629962	-0.328215432	-0.005016912	0.021836279	1.659305421	0.945337089	1.715298016	98.04290658	92.8199822	1.124158555	84.14131278	91.42847104	104.361606	94.96128017	84.3286202	90.37805809	0.160696217	0.155911736	0.110246246	0.970226551	0.991913023
20180208	YGB	STR	4	12	8	1.817527841	0.073900109	2.410643711	1.709254561	-0.33413827	1.734526599	-0.140045465	-0.166361456	0.944749031	-0.21006366	-0.046758562	-0.02173538	-0.020222638	-9.986866148	-3.014638196	0.043227317	-0.013473639	1.781316289	1.815352341	0.094238229	0.24389563	1.463751655	1.478812005	-0.022674355	-0.258082925	0.513932529	0.519537711	1.766417535	0.982015075	1.719030461	93.32644957	84.85937118	1.106560425	75.88432385	85.60625958	101.3907215	90.3807765	91.02888404	91.79903101	0.034318811	0.03363506	0.023783579	0.98007648	0.998803045
20180208	YGB	STR	4	12	9	1.711135967	0.008743146	2.748876398	1.569209096	-0.406171648	1.28964093	-0.184458501	-0.213120018	0.923013651	-0.230286298	0.003898536	-0.316190725	0.413709626	-13.00150434	-6.02175554	0.075299587	-0.307510059	2.104451841	2.142182499	0.217858818	0.077016942	1.826292133	1.887466292	-0.083358177	-0.444966254	0.289369911	0.293174787	1.352090653	0.974887748	1.623569865	76.23184917	84.16525432	0.956823673	71.37668925	81.15673063	106.9169897	97.18629352	98.28807958	92.25369385	0.050602107	0.062233334	0.044005613	1.229856588	1.251906652
20180208	YGB	STR	4	12	10	1.790929872	-0.070460325	3.000356379	1.384750594	-0.448508378	0.876269225	0.206034115	-0.209221482	0.606822926	0.183423327	-0.092286347	-0.164938762	-0.144781981	-19.02325988	-15.28336641	0.137333366	-0.111149246	1.633116285	1.65441487	0.113967462	0.084682106	1.158980461	1.190897983	-0.017092204	-0.278010697	0.778058483	0.784052074	0.984381796	0.667571576	1.483258022	71.38193103	79.57638996	1.039158446	72.93831562	78.80165852	103.2088756	91.56623807	93.36288838	94.99491001	0.118925217	0.108445736	0.076682715	0.91188176	0.923774233
20180208	YGB	STR	4	12	11	2.943508503	-0.157919459	3.171228878	1.590784709	-0.911404392	1.07149315	0.015781601	-0.30150783	0.441884164	0.038641346	-0.109036599	-0.125759746	-0.062015141	-34.30662629	-18.09664636	0.138834027	-0.016734521	2.854836753	2.895937961	0.15776478	0.267145518	1.156746186	1.178967148	-0.038720632	-0.201003267	0.828178456	0.848727809	1.406682458	0.536341066	1.670365624	78.48318433	76.12250779	1.24050962	66.33893975	64.6942821	99.07708725	89.04776299	90.87519814	92.76262475	0.068774848	0.066703039	0.047166171	0.969875491	0.98383883
20180208	YGB	STR	4	13	7	2.340621219	-0.027997461	1.544375002	1.579957352	-0.131350698	1.054638407	0.027682027	-0.001805299	0.428774943	0.103716883	-0.09422876	0.110371773	-0.086929133	-0.241234716	-9.858497661	0.058773383	0.103082415	2.182322818	2.204388201	0.055665281	0.231288136	1.137172254	1.1415798	-0.082852194	-0.221276861	0.65205021	0.655609999	1.062786515	0.441144424	1.59456818	82.58718579	92.3285424	1.042211396	80.39720397	91.76388081	95.55852607	89.84955251	87.8684003	91.47349896	0.038086993	0.035511134	0.025110164	0.932369065	0.941796213
20180208	YGB	STR	4	13	8	2.33175523	-0.053610847	1.750029491	1.607639379	0.019977257	1.295010941	0.019963947	-0.096034059	0.539146716	0.016787751	0.16062235	0.114417177	0.008130095	-10.09973238	15.74364781	0.170134146	0.087382645	2.271234756	2.310129731	0.110079507	0.277116175	1.121056388	1.141866024	-0.033435506	-0.270926848	0.861356213	0.869686545	1.29516502	0.54789009	1.610889717	88.21778555	86.82371562	1.073275125	78.17814404	87.91721019	103.8991128	84.70635403	88.1387886	85.69419584	0.105936216	0.103186652	0.072963982	0.9740451	0.990725657
20180208	YGB	STR	4	13	9	2.225363356	-0.049715282	2.002556625	1.627603325	-0.029191327	1.422353955	0.01592619	0.06458829	0.653563893	0.024917845	-0.120943125	0.034118795	-0.109516178	5.643915433	-10.32877258	0.096523662	0.016406152	2.052583236	2.100870428	0.088511849	0.296937381	1.208175127	1.241563703	-0.044892555	-0.343693467	0.453885952	0.455108144	1.422653474	0.657220137	1.64247745	97.26247196	92.63660058	1.096362127	79.01375546	91.35556279	104.8477462	91.87386545	90.25612308	92.42253976	0.066504037	0.061340577	0.043374338	0.922358693	0.944057258
20180208	YGB	STR	4	13	10	2.225363356	-0.055407591	2.279915646	1.643529515	-0.04649006	1.464836235	-0.050894761	-0.056354835	0.687682688	-0.084598333	0.042184132	0.080525585	0.038572202	-4.684857152	3.628074209	0.058665824	0.061858088	2.197871909	2.24765145	0.066617181	0.332257454	1.230311949	1.257686366	-0.026802755	-0.343693467	0.6649571	0.673588914	1.465573786	0.695154821	1.648968209	89.313442	85.39570129	1.10861129	71.81491671	85.23142196	109.0327564	87.4200585	88.80506547	88.57945822	0.037748335	0.037282004	0.026362357	0.987646311	1.010015485
20180208	YGB	STR	4	13	11	2.260827314	-0.064473153	2.565558712	1.592634754	-0.33321007	1.585087756	-0.073939728	-0.014170703	0.768208273	-0.046026131	-0.217749178	-0.155091174	-0.046919715	-1.056782943	-19.66302302	0.230388575	-0.132531282	2.148400817	2.203804952	0.1533483	0.197658986	1.120897844	1.139767702	0.006745967	-0.308882776	0.601260383	0.603554759	1.619732121	0.769716288	1.593299075	90.40144781	88.39478634	1.067421873	74.01611559	85.56525429	108.1951589	91.71054489	93.40081305	95.91185867	0.15165636	0.144114787	0.101904543	0.950271966	0.974778099
20180208	YGB	STR	4	13	12	1.321032431	-0.129449116	2.874650824	1.518695026	-0.432323799	0.625978608	-0.141422811	-0.231919881	0.613117099	-0.092945846	-0.214138058	-0.269079071	0.006926045	-20.71980596	-31.63771229	0.316399125	-0.09428118	1.293841657	1.344159668	0.386879935	0.064343139	1.572475699	1.624935404	0.137270436	-0.308650945	0.630594661	0.667823876	0.76075823	0.662071249	1.558883813	79.36231533	82.28613235	1.012656441	71.09292442	78.11873268	106.0315875	97.28255388	93.33093981	104.1049561	0.345835158	0.338716843	0.239508976	0.979417028	1.017506942
20180208	YGB	STR	4	15	5	1.675672009	0.090150052	1.549684488	1.66458501	-0.087846262	1.435950935	0.002573103	-0.139161364	0.821971673	-0.095291411	0.12060956	0.053873316	-0.007383256	-9.609165972	8.395730819	0.130284324	0.032995232	1.702469439	1.735917209	0.140322084	0.256102158	1.32330603	1.379202814	-0.046326601	-0.385895581	0.270883145	0.271402988	1.438635483	0.839096996	1.680890134	96.8332811	85.82564539	1.094473469	84.46700088	86.05024943	100.0635297	85.27574265	89.24427934	86.16269893	0.108225061	0.109955801	0.077750493	1.01599205	1.035952859
20180208	YGB	STR	4	15	6	1.773197893	0.073020031	1.829694921	1.667158113	-0.177202789	1.467529941	0.073183904	-0.018551803	0.875844988	-0.102674666	-0.108233473	-0.04739865	-0.012453729	-1.213435153	-7.487590181	0.102066153	-0.048532853	1.800201049	1.835600875	0.134935127	0.228780505	1.471280498	1.508918153	-0.053727916	-0.411839525	0.098553185	0.101095628	1.478189757	0.882037811	1.706039341	102.2537971	90.22801395	1.11931397	84.96882748	91.44571519	106.2574642	92.00500497	91.27294409	92.11723013	0.080181787	0.081402836	0.057560497	1.015228506	1.035192339
20180208	YGB	STR	4	15	7	1.66680602	0.038465487	2.115863259	1.740342017	-0.089661946	1.25732526	-0.004680567	-0.126785276	0.828446338	-0.115128395	0.1080051	-0.083447508	0.066274169	-8.701025334	7.257000206	0.100610421	-0.100382661	1.766773892	1.793549783	0.106975398	0.159090596	1.389663727	1.446758232	-0.00954719	-0.411839525	0.712929276	0.724929427	1.260518177	0.845962404	1.749827421	95.42119142	87.48833913	1.132282787	82.58151259	87.1965691	107.0249633	87.71240524	92.09162146	86.83849424	0.080533577	0.085363636	0.060361206	1.059975709	1.0760399
20180208	YGB	STR	4	15	8	2.048043567	0.020981408	2.361041685	1.73566145	-0.210137093	1.393350272	0.005434019	-0.018780177	0.74499883	-0.048854226	-0.146942643	-0.033208344	-0.077473867	-1.444025129	-11.66238781	0.133017053	-0.024829256	2.010688048	2.050106057	0.108888599	0.23354944	1.238706169	1.249318993	-0.032496642	-0.361786382	0.483613666	0.485107569	1.409107015	0.746835113	1.735855414	89.14466704	90.0453755	1.15513094	77.8215929	89.92822871	109.5865953	90.53797744	90.27680045	93.43737078	0.093557288	0.091850839	0.064948351	0.981760389	1.001007054
20180208	YGB	STR	4	15	9	2.340621219	-0.019995325	2.632744988	1.741095469	-0.51527956	1.519165888	-0.151683136	-0.16572282	0.711790486	-0.126328093	-0.063096555	-0.153689119	-0.014142441	-13.10641294	-9.187024104	0.103141223	-0.137869925	2.37152427	2.422366779	0.086226467	0.244933924	1.200230286	1.211021501	-0.039591584	-0.329753221	0.777210091	0.820969205	1.604175184	0.741666054	1.741331692	89.60790319	89.14151662	1.12923831	73.94627324	85.35724682	107.4120046	93.30353364	93.73998187	92.3229049	0.061506314	0.062318378	0.044065747	1.013202927	1.034924728
20180208	YYY	STR	4	5	7	1.772839208	-0.317550178	1.689177271	1.460961252	0.161642454	1.554439685	0.029656853	0.165908151	0.803977674	-0.013713483	-0.110494956	0.167648426	-0.033383466	11.6598392	-8.395716655	0.123572905	0.151484375	1.627635308	1.656525883	0.126976027	0.313336444	1.315419555	1.35006751	-0.104000509	-0.138345113	0.19797592	0.198339697	1.562821492	0.821032079	1.507290328	76.1342366	93.38470085	1.012807813	71.35414752	93.73135247	97.40062484	91.8398158	85.68719346	93.62420434	0.107369555	0.098575481	0.069703391	0.918095279	0.934391498
20180208	YYY	STR	4	5	8	1.342794053	-0.285383329	1.998510769	1.490618106	0.210639977	1.285387012	0.027115179	0.055413195	0.971626101	-0.047096948	0.133874164	-0.035895436	-0.031759407	3.264122542	8.171821135	0.139774585	-0.021850958	1.229386478	1.25543836	0.214384052	0.115865748	1.281282252	1.293885132	-0.115440199	-0.350432769	0.267564143	0.272731545	1.302531754	0.974343894	1.497256132	85.71955726	86.70024105	1.00839131	76.20468578	90.000906	97.30570968	84.49499897	89.8285904	84.13695959	0.160788423	0.147208809	0.104092347	0.915543582	0.934944831
20180208	YYY	STR	4	5	9	1.588534142	-0.243465974	2.254302784	1.517733284	0.04607266	1.418872689	0.026340571	0.189287359	0.935730665	-0.078856356	-0.261898212	-0.021685075	0.011325668	11.43594368	-15.97792408	0.245010898	-0.04289311	1.501772585	1.539144956	0.231641937	0.162059171	1.227460402	1.281243121	0.012925489	-0.350432769	0.484876278	0.489300985	1.419620512	0.957935231	1.544247589	82.11266213	97.22075826	1.078914487	67.84267666	95.02544925	106.4194615	95.54465507	90.71607163	98.94662005	0.230725836	0.218124197	0.154237099	0.94538263	0.968908956
20180208	YYY	STR	4	5	10	1.32524119	-0.234297515	2.536658449	1.544073855	-0.144324207	1.175164178	-0.021571033	-0.072610853	0.91404559	-0.067530688	-0.089475384	-0.095202568	0.00226307	-4.541980407	-6.654717084	0.100720281	-0.079585049	1.245342081	1.264329656	0.236747108	0.0648446	1.167118008	1.207280054	0.019376875	-0.34517246	0.423754813	0.425634132	1.183993379	0.919408544	1.565826347	80.52664003	88.68105958	1.081427539	67.046968	86.51459035	98.11329524	91.70446405	93.47966793	94.77765961	0.114378201	0.107482312	0.076001471	0.93970976	0.954037398
20180208	YYY	STR	4	8	7	1.518322688	-0.171037491	1.586879692	1.519782398	-0.147877679	1.261254573	0.000383855	-0.067887078	0.832191146	-0.028679899	-0.041434342	0.025122254	-0.040243072	-4.663651162	-2.603275407	0.021819986	0.007831882	1.530697148	1.543897349	0.063564136	0.162882432	1.161623811	1.165457635	-0.039919994	-0.227699655	0.657254478	0.659369902	1.269894053	0.835447961	1.521732812	92.72025498	91.01007921	1.012424173	80.33213764	88.8969692	99.67581973	89.38754133	89.54467984	90.56396816	0.02015952	0.020323822	0.014371112	1.008150086	1.016844022
20180208	YYY	STR	4	8	8	1.588534142	-0.200465149	1.837869352	1.520166253	-0.059625955	1.35224731	0.017832449	-0.10932142	0.8573134	-0.068922971	0.109947346	0.017550021	0.025538854	-7.266926569	7.307919155	0.124856581	-0.012996569	1.669224777	1.687801308	0.136727941	0.149962626	1.284669758	1.299451978	0.004502181	-0.240674796	0.677899435	0.686655947	1.353561244	0.866999316	1.537284378	97.83716005	86.51800343	1.01915612	78.32231454	87.26571413	101.6585202	88.09338651	89.84946702	85.92720503	0.105781961	0.111155225	0.078598614	1.050795657	1.062489791
20180208	YYY	STR	4	8	9	1.667522027	-0.212330714	2.106966567	1.537998702	-0.101152379	1.36366075	0.019387927	0.000625926	0.874863421	-0.043384117	-0.087948462	-0.062296801	-0.016172349	0.040992586	-6.174747963	0.069212922	-0.081598175	1.709619211	1.725789481	0.113702935	0.111083591	1.25741503	1.274614074	-0.041679376	-0.259238691	0.715881684	0.722297	1.367407198	0.875938684	1.540833127	87.33892721	92.23930884	1.066666266	71.1257923	89.27699559	102.6222232	89.69397496	91.95228221	92.07870678	0.057253599	0.058698987	0.041506451	1.025245354	1.034942539
20180208	YYY	STR	4	8	10	1.614863437	-0.232460037	2.378335056	1.557386629	-0.126996775	1.276138563	0.010352662	-0.087322536	0.81256662	-0.059556466	-0.012763094	0.015530115	0.034468933	-6.133755378	-0.757714719	0.005546581	-0.005384857	1.704060801	1.71688203	0.042853903	0.166922568	1.250190585	1.263121998	-0.075389525	-0.259238691	0.827252162	0.843226895	1.282442129	0.819412417	1.627103686	74.10538888	84.16350611	1.155992403	61.69651584	84.42266253	103.3185197	87.8203331	89.76786796	89.93610378	0.004603152	0.004857408	0.003434706	1.055235237	1.063174749
20180208	YYY	STR	4	8	11	1.685074891	-0.257732396	2.63228663	1.567739292	-0.401911997	1.357462885	0.036766994	-0.10008563	0.828096735	-0.025087533	-0.245292592	-0.016398042	-0.054395993	-6.891470097	-16.15830817	0.222967054	0.016952434	1.689518365	1.717755928	0.194906282	0.193569411	1.270548151	1.289979228	0.01101067	-0.227923001	0.374967822	0.376212609	1.415711389	0.834500282	1.646908496	72.19679532	88.81788957	1.227196237	57.90644764	81.65659927	98.66889123	94.64538573	89.35320542	97.10481093	0.186634865	0.187127013	0.13231878	1.002636959	1.019394412
20180208	YYY	STR	4	11	7	1.597310573	-0.326939313	1.749425763	1.487225208	0.075259272	1.449349679	-0.044189749	0.08771627	0.864789562	-0.045407377	-0.051264161	0.078452411	-0.026736095	5.79174694	-3.578621076	0.043602581	0.083412999	1.556657364	1.57490842	0.105656303	0.222800616	1.234070211	1.241059747	-0.108841352	-0.228557725	0.486234499	0.487124904	1.451302329	0.870411948	1.492301678	86.44742463	93.12674752	1.026523048	69.57947232	92.3978075	93.80453676	90.84617724	87.36079022	91.2924594	0.039612674	0.03860449	0.027297497	0.974548964	0.98597508
20180208	YYY	STR	4	11	8	1.351570485	-0.311962717	2.037846349	1.443035459	0.158583659	1.216587842	-0.016478843	0.036452109	0.943241972	-0.072143471	0.111374096	-0.098863768	0.022605008	2.213125865	7.717071213	0.131309872	-0.082084065	1.365665366	1.391000727	0.178236019	0.113474073	1.255583058	1.32334564	-0.015324837	-0.41775593	0.576060057	0.580182816	1.22688009	0.946698925	1.45174387	85.08097567	86.07861187	0.982502771	72.30591957	89.24076098	101.0164241	84.70339586	92.48631369	84.73600525	0.135977822	0.13739587	0.097153551	1.010428521	1.029173648
20180208	YYY	STR	4	11	9	1.667522027	-0.280404569	2.27994733	1.426556616	0.110677459	1.245825805	0.065648641	0.147826205	0.844378205	-0.049538463	-0.1365728	-0.100342773	0.063050351	9.930197078	-9.063674555	0.106028678	-0.103967659	1.716504183	1.737730239	0.088251778	0.112699727	1.342018318	1.389325275	0.015324837	-0.41775593	0.767940873	0.781215873	1.25073236	0.858650801	1.446626503	81.21574322	93.81940536	1.060358758	63.76815438	91.52371133	108.4032473	90.69928059	92.80591349	93.58968236	0.087356149	0.089922167	0.063584574	1.029374218	1.042103319
20180208	YYY	STR	4	11	10	1.52709912	-0.258379755	2.527866665	1.492205257	-0.098962953	1.044173772	0.027581357	0.011253405	0.744035432	0.013511888	-0.138802135	-0.125524033	0.042137724	0.866522523	-12.51865296	0.136942583	-0.10430036	1.555803573	1.570030822	0.132778793	0.052579803	1.166708624	1.185520628	0.029874681	-0.189429071	0.788934303	0.80284561	1.04885296	0.744243196	1.523351075	78.54195836	91.89716135	1.065478162	66.05084916	88.39652771	100.4558008	92.2337904	93.71730689	95.00415375	0.124479761	0.126819573	0.08967498	1.018796719	1.028113239
20180208	YYY	STR	4	11	11	1.439334802	-0.278073382	2.735657246	1.519786614	-0.347458465	0.76413123	0.055412657	-0.12754873	0.618511399	0.055649612	-0.184705402	-0.141556675	-0.208327259	-11.65213043	-21.55995514	0.205620953	-0.065866897	1.221746583	1.245577662	0.215874462	0.022516398	1.164569733	1.184767564	-0.006615695	-0.188442159	0.157444781	0.158574106	0.8394188	0.633973113	1.695525411	64.06023276	84.88163745	1.211681406	58.28390088	78.32143523	99.19151513	95.36054582	92.39066163	98.58012098	0.238013304	0.202032175	0.142858321	0.848827237	0.865384245
20180208	YYY	STR	4	14	7	1.263806168	-0.352682026	1.50145909	1.452836658	-0.019544411	0.975243412	-0.052390593	-0.0650194	0.852553602	-0.13169355	0.06229648	-0.095612993	0.078800842	-4.361180118	4.155072562	0.023333405	-0.095917753	1.364621635	1.374540898	0.145783594	0.068264744	1.304029875	1.340887459	-0.044948765	-0.292088398	0.812943363	0.814448059	0.975439233	0.86511176	1.457224559	94.39837592	90.66151129	0.93734551	80.79363291	84.4964146	102.6903483	83.5874114	93.31364069	89.39032776	0.024181368	0.026110347	0.018462804	1.079771305	1.087620027
20180208	YYY	STR	4	14	8	1.614863437	-0.356571364	1.695532529	1.400446065	0.011427631	1.29411775	-0.002306334	-0.00272292	0.756940609	-0.052892708	0.041310635	0.074973323	0.015449214	-0.206107556	2.861826546	0.002812295	0.076184687	1.6593707	1.681096884	0.096333294	0.291356209	1.300521088	1.329029628	-0.086491568	-0.273723612	0.605057306	0.606662379	1.294168205	0.758791235	1.451792155	82.56403413	76.4999668	0.970880243	73.03091854	77.98366468	95.06719847	89.27728564	87.60765729	89.60116749	0.002396804	0.002462862	0.001741506	1.027561007	1.041014891
20180208	YYY	STR	4	14	9	1.509546256	-0.354297265	1.953061962	1.398139731	0.0834847	1.181799647	0.061243583	0.038587714	0.831913932	-0.037443493	0.03282888	-0.053793582	0.012486853	2.65571899	2.588248189	0.005420787	-0.053053365	1.549359184	1.560817162	0.133019619	0.095392462	1.350315883	1.37434456	-0.086584532	-0.273723612	0.645918076	0.652343018	1.184744741	0.833649697	1.404871267	84.46349262	89.08225545	0.995793146	69.1488142	90.467784	101.8856923	89.72124403	91.15171945	89.92015381	0.004947949	0.005078447	0.003591004	1.026374103	1.033964448
20180208	YYY	STR	4	14	10	1.588534142	-0.33768381	2.188240091	1.459383314	0.095504573	1.253639036	0.053150879	0.071416595	0.77812035	-0.024956641	-0.020716017	0.055692931	0.026440915	5.243967179	-1.764342962	0.067606518	0.051737151	1.641165911	1.655535295	0.09082351	0.215305826	1.195431858	1.203855866	0.020483415	-0.185134212	0.727588856	0.732651145	1.257271632	0.781789257	1.512772695	74.91505341	92.4656551	1.110130816	60.23987405	90.41698188	99.75504521	94.8210237	88.37236914	92.41538462	0.058257397	0.060187598	0.042559059	1.033132287	1.042177975
20180208	YYY	STR	4	14	11	1.237476873	-0.3186784	2.437714259	1.512534192	-0.041309097	0.968308297	0.033193184	0.050700578	0.833813281	0.001484275	-0.147443219	-0.107525725	-0.013007419	3.479624217	-11.06684975	0.183874417	-0.100747709	1.244358914	1.265999269	0.198786952	0.000153328	1.159958347	1.177763096	0.049040377	-0.222589776	0.77351381	0.78226253	0.969189043	0.835354618	1.614008099	70.19129573	95.40095058	1.125344399	61.63846126	92.37362458	99.79934323	95.2459811	94.51557764	98.37778076	0.208973224	0.210135397	0.148588164	1.005561349	1.023048832
20180208	YYY	STR	4	17	7	1.544651983	-0.345056852	1.592930451	1.432809589	0.049997495	1.209846621	-0.018128458	0.013966997	0.888833585	-0.044605338	0.043384885	-0.144090065	0.026204557	0.900263143	3.503330734	0.054224981	-0.144181992	1.446704994	1.465118266	0.088183634	0.05532134	1.054592866	1.066040074	-0.01394819	-0.328028782	0.714939592	0.717473064	1.210879266	0.890061714	1.438259697	94.71517217	91.63909495	0.940814079	78.50175222	89.60266897	110.1099675	84.37845829	95.2315948	87.77871941	0.053007147	0.049645943	0.035104983	0.936589607	0.948510268
20180208	YYY	STR	4	17	8	1.83427423	-0.33510735	1.833689929	1.414681131	0.224793497	1.359733466	0.035400833	0.057351882	0.74474352	-0.018400781	0.117269554	0.049428153	0.050421773	4.403593877	7.997195384	0.110573183	0.06157507	1.737349161	1.760113128	0.102266772	0.199467994	1.038261997	1.056904206	-0.055412382	-0.205099956	0.833676037	0.857537656	1.378189833	0.747175172	1.478759449	73.07392733	90.32030317	0.971575903	71.53662348	93.37717885	101.5860118	87.09370427	88.0854297	86.44939149	0.090007293	0.085251208	0.060281708	0.9471589	0.95956924
20180208	YYY	STR	4	17	9	1.456887666	-0.290373444	2.104276889	1.450081964	0.155808724	1.121633301	0.066020979	0.174621435	0.794171673	0.032020992	-0.108688713	-0.04098317	-0.066267648	12.40078926	-7.397975887	0.094990752	-0.059687044	1.274857072	1.285030826	0.123177149	0.05080519	1.095499457	1.106962478	-0.007843498	-0.186959238	0.462613217	0.463908034	1.132403471	0.813773086	1.497698966	78.74308844	99.35452792	1.030394683	69.5837094	94.11829609	100.6624623	93.44804185	91.96955721	93.92239904	0.105374329	0.092208351	0.06520115	0.875055162	0.882038373
20180208	YYY	STR	4	20	7	1.518322688	0.064502643	1.728054612	1.593854363	-0.30899898	1.461875912	0.007933202	-0.056547343	0.973458562	-0.040236337	-0.226209109	-0.016257414	-0.110996436	-3.324524926	-13.1325733	0.201511239	0.011643383	1.414735145	1.449100687	0.232673943	0.223685841	1.287149656	1.311978997	-0.028229716	-0.271186953	0.086732873	0.091087221	1.494175877	0.975929371	1.596506805	89.40272726	93.24899134	1.07639212	78.09244284	92.37875435	100.1109463	96.4710723	89.18891	95.8883213	0.201436946	0.187693913	0.132719639	0.931775015	0.9544089
20180208	YYY	STR	4	20	8	1.342794053	0.003011846	2.018967919	1.601787565	-0.416769962	1.232800865	-0.023909038	-0.282756452	0.957201148	-0.151232773	-0.03677038	-0.081654252	0.124529517	-16.45709823	-3.592224451	0.040469947	-0.072828625	1.47276401	1.488530883	0.084232892	0.123175898	1.493683505	1.505090531	-0.043626189	-0.301801926	0.643715736	0.650133807	1.301343603	1.009483334	1.606698539	89.069589	85.61599435	1.062070565	76.79268581	83.20996758	102.0518788	93.79406113	92.06289426	91.51818136	0.038861045	0.042622432	0.030138611	1.096790685	1.108532525
20180208	YYY	STR	4	20	9	1.369123349	-0.079925376	2.264295291	1.577878527	-0.519214008	1.102989678	0.021350261	-0.319526832	0.875546897	-0.026703256	-0.087298375	-0.087321053	-0.102220665	-20.04932268	-7.250190172	0.091219893	-0.056325181	1.274324162	1.289570333	0.156320407	0.086567863	1.373017643	1.399098638	-0.02903516	-0.30004124	0.410540591	0.41181486	1.219085484	0.932412371	1.598673547	84.06591319	82.85175713	1.111304242	71.97022272	79.13250405	103.2239958	93.56955453	91.17722186	93.20925635	0.10123359	0.094224096	0.066626497	0.930759207	0.941894924
20180208	YYY	STR	4	20	10	1.702627754	-0.183248964	2.483790237	1.599228787	-0.632853633	1.345696267	-0.024292798	-0.406825208	0.788225843	-0.128923921	0.007987644	-0.006056052	0.072236051	-27.29951285	0.281944254	0.027970014	-0.020706735	1.782036254	1.801262525	0.088751162	0.169462208	1.354875002	1.369631417	-0.213085364	-0.23325186	0.599594043	0.601271147	1.487078399	0.896341512	1.726493913	74.66804313	73.27253047	1.18700904	63.96635569	73.52001655	100.5637004	89.36159193	89.83354426	89.38544344	0.02219684	0.023232074	0.016427557	1.046638791	1.057930908
20180208	YYY	STR	4	21	8	1.535875551	-0.252847282	1.718241002	1.465998711	0.107383954	1.250593013	0.023200749	0.089665101	0.868761068	-0.056495577	-0.027895808	-0.06795907	0.041158503	5.892650803	-1.481915291	0.004529411	-0.071453961	1.565537432	1.578367707	0.066102589	0.124703942	1.300609831	1.323100014	-0.036224107	-0.256928019	0.784784032	0.794908207	1.255194884	0.875201333	1.468239826	92.35778136	92.11547336	0.985820747	78.0675255	92.63728293	101.8192113	86.91477388	91.80398753	89.74565983	0.004091601	0.00417062	0.002949074	1.019312685	1.027666405
20180208	YYY	STR	4	21	9	1.606087005	-0.231477875	1.967109012	1.48919946	0.133147119	1.214236988	0.021946848	0.061769292	0.800801998	-0.015337075	0.028875905	-0.0463265	0.00840776	4.410735512	2.440133318	0.057859109	-0.044634805	1.601826072	1.614934968	0.066957402	0.12708474	1.137438975	1.159854275	-0.030278948	-0.254402068	0.815057472	0.823169155	1.221515296	0.803327151	1.490329786	91.74555058	91.39129456	1.013232716	75.0967994	90.4974668	103.1514711	89.4304461	91.01030467	87.92067347	0.05108241	0.050946889	0.036024891	0.99734701	1.005509018
20180208	YYY	STR	4	21	10	1.755286344	-0.204981598	2.208742173	1.511146308	-0.046683279	1.279334763	0.057040857	0.090645198	0.754475498	-0.006929315	-0.199606449	0.003627299	-0.029032776	6.85086883	-15.02991206	0.162216611	-0.002428787	1.711972326	1.733107687	0.144418473	0.136994836	1.177791445	1.196314795	0.006420899	-0.219194014	0.760350928	0.761701147	1.280186223	0.759932789	1.533173395	80.73039465	92.98945157	1.098448908	66.46566495	90.12296088	101.2440862	91.57555179	89.55413143	95.27110881	0.13400271	0.130696015	0.092416039	0.975323674	0.98736465
20180208	YYY	STR	4	21	11	1.535875551	-0.214271571	2.46332979	1.568187165	-0.23962928	1.081734729	-0.016614346	-0.108961252	0.758102797	-0.035962091	-0.104456964	-0.074597726	0.058673535	-8.179043233	-9.161454104	0.091247376	-0.056411303	1.580353923	1.587731684	0.110445587	0.059925512	1.304340222	1.306396878	0.037782083	-0.183121518	0.898371788	0.903311825	1.10795858	0.766737032	1.676600774	70.07385316	83.84455725	1.162635829	60.86307015	80.16353995	100.4369378	92.3443036	92.03910472	93.338303	0.081654669	0.084019357	0.059410657	1.02895962	1.033763238
20180208	YYY	STR	4	21	12	1.298911895	-0.261957798	2.678595002	1.551572819	-0.44949054	0.848401705	0.045515966	-0.213418216	0.683505071	0.022711444	-0.25448541	-0.033820908	-0.037854347	-17.34049734	-18.42099947	0.218966528	0.068741784	1.247634809	1.273392346	0.239200222	0.14935768	1.065889782	1.097205121	0.050285714	-0.063525126	0.644335953	0.651199859	0.960118325	0.716409329	1.730050152	65.21900774	80.1479704	1.268545059	55.70983152	73.67262692	93.66832781	96.36027515	86.82590642	99.66854312	0.248201983	0.238403725	0.168576891	0.960523046	0.980353133
20180208	YYY	STR	4	22	6	1.2725826	-0.13341923	1.651140289	1.51524645	-0.087791091	1.342870327	0.012613278	-0.059896563	1.068601198	-0.120957599	-0.022989804	-0.042469298	0.06997193	-3.208150108	-1.409921518	0.013009536	-0.029410701	1.322505293	1.335009834	0.104743921	0.138495919	1.491830561	1.495509377	-0.023359205	-0.289304233	0.362354028	0.363036481	1.345736969	1.077091853	1.515301449	89.69693288	89.61729434	1.010955955	80.63135602	89.38335009	98.92027119	92.14822146	90.45712008	90.7662283	0.013911674	0.014457421	0.01022294	1.039229433	1.049055546
20180208	YYY	STR	4	22	7	1.342794053	-0.150889657	1.918371484	1.527859727	-0.227334327	1.295150769	-0.007973386	-0.082886367	1.0261319	-0.050985669	-0.12986203	-0.109362098	-0.088993864	-4.618071626	-8.446907487	0.128310935	-0.080757291	1.235000416	1.254295061	0.180336695	0.089317399	1.415063884	1.448755644	-0.006533782	-0.306805239	0.092706751	0.094923996	1.314951106	1.030735836	1.528450005	91.52719214	90.45126132	1.027943346	78.06977271	87.72690159	102.087846	94.43474174	91.33234973	95.12364349	0.146930367	0.135135439	0.095555185	0.919724371	0.934093398
20180208	YYY	STR	4	22	8	1.369123349	-0.196129188	2.176106487	1.519886341	-0.291122741	1.177008649	0.007987104	-0.212748398	0.916769801	-0.139979533	0.004515675	-0.093434596	0.123454673	-13.06497911	-1.128276872	0.000467319	-0.082259136	1.469067279	1.482149342	0.051295323	0.106686901	1.46484581	1.487696585	-0.073999378	-0.306805239	0.784785876	0.78754379	1.212477551	0.95148464	1.541636809	82.45718508	83.93407469	1.059155591	69.63768709	80.95630035	102.2331692	91.96524751	92.6784112	89.96838023	0.00044987	0.00048271	0.000341328	1.072998485	1.082553551
20180208	YYY	STR	4	22	9	1.465664098	-0.254062614	2.410331208	1.527873445	-0.351373955	1.110382146	0.025777908	-0.208232723	0.823335205	-0.01652486	-0.060438184	-0.107767642	-0.019679956	-14.19325598	-6.386166737	0.069007152	-0.075442611	1.419092243	1.429278348	0.093201448	0.054104879	1.146761702	1.155847726	-0.017186931	-0.223783534	0.667042354	0.667900121	1.164651092	0.849420272	1.603187746	74.6619892	80.87727759	1.106409507	66.69279537	79.6477543	102.2666004	89.94822436	92.63056068	92.57680647	0.068769914	0.066584732	0.047082515	0.968224742	0.975174564
20180208	YYY	STR	4	23	6	1.2725826	-0.206541198	1.726402024	1.433620714	0.00400889	1.269655492	0.01805692	0.118480656	1.051305363	-0.098134158	-0.178188256	-0.083459917	0.069072198	6.430023922	-9.960198628	0.161997351	-0.086515158	1.310603257	1.336194954	0.210839691	0.103011643	1.423585992	1.466076276	-0.002179143	-0.357933312	0.585441558	0.59227264	1.269661821	1.06250221	1.449305217	91.00430565	98.37866153	0.95682199	80.21809472	95.26114021	104.8283156	95.28557684	92.34442101	96.69481011	0.174804121	0.180026704	0.127298103	1.02987677	1.049986818
20180208	YYY	STR	4	23	7	1.263806168	-0.205743428	1.979063467	1.451677634	-0.084795142	1.130100216	0.014409695	-0.059707601	0.967845446	-0.02906196	-0.017567125	-0.124516484	-0.034752626	-3.530174706	-1.705251216	0.015100654	-0.117349485	1.198067522	1.210150769	0.054059049	0.049316916	1.258551604	1.29049619	-0.015319077	-0.307282806	0.500114702	0.501556476	1.133276981	0.970120819	1.451938674	89.27194687	90.80655204	0.981295313	75.9454253	87.34427723	104.216475	92.55198182	94.49068493	90.91565292	0.017824997	0.016897805	0.011948552	0.947983601	0.957544598
20180208	YYY	STR	4	23	8	1.570981278	-0.222617662	2.20395341	1.466087329	-0.259143241	1.213595798	0.014716069	-0.077274726	0.843328963	-0.063814586	-0.133145091	-0.118899543	0.022781525	-5.235425922	-10.96119093	0.134224978	-0.09161805	1.553876269	1.575998368	0.158507526	0.104161907	1.201843423	1.218768662	-0.029981766	-0.312933243	0.70323832	0.70416638	1.240955269	0.849262871	1.488733391	80.04415026	88.97499103	1.036036902	67.56263729	85.76485048	102.1195128	91.16860277	92.9074912	94.66293636	0.122160811	0.120830711	0.085440215	0.989111895	1.003193603
20180208	YYY	STR	4	23	9	1.88693282	-0.274187167	2.445458974	1.480803398	-0.325920957	1.242891199	0.009752355	-0.210419817	0.724429419	-0.041033061	0.026186032	-0.072158772	0.061827807	-16.19661686	0.424288816	0.024246194	-0.073073242	1.898558835	1.915520647	0.056414351	0.140702785	1.206386512	1.240614402	-0.066381303	-0.312933243	0.860845307	0.861132794	1.284913616	0.755485404	1.594914515	70.33870361	79.79560212	1.143447909	59.34117418	76.39198302	105.6296846	88.79060693	91.63215673	89.28286712	0.018060697	0.018171975	0.012849527	1.006161329	1.015150421
20180208	YYY	STR	4	24	7	1.421781939	-0.266424444	1.752058185	1.47398503	0.079705845	1.376817517	0.022191647	0.087169397	0.976366368	-0.087555117	-0.059137269	-0.0204562	0.042911727	5.101805952	-3.422084884	0.048939541	-0.00751581	1.456078725	1.471964792	0.115305305	0.155937934	1.316627253	1.320104167	-0.058002218	-0.293832281	0.460358825	0.462824851	1.379122727	0.984152268	1.479680646	87.14093036	94.14381897	0.996929995	76.17766932	94.11332982	98.86128105	89.61835465	89.70467311	91.58337459	0.047532432	0.048679028	0.034421271	1.024122396	1.035295745
20180208	YYY	STR	4	24	8	1.307688327	-0.250562981	2.026044871	1.496176676	0.014088726	1.162383831	0.013696016	0.028032128	0.955910168	-0.044643391	-0.031556278	-0.129636611	0.01055421	1.679721068	-1.924092558	0.021389309	-0.115069189	1.311152887	1.325177164	0.076652449	0.057478944	1.311172638	1.350639837	-0.027565584	-0.320134179	0.497293664	0.499515078	1.16246921	0.957362566	1.499029608	88.25218004	93.07512343	1.003579952	76.87266918	91.39722186	103.570579	93.60313865	93.91489938	91.10178586	0.023070574	0.023131697	0.01635658	1.002649378	1.013373858
20180208	YYY	STR	4	24	9	1.421781939	-0.247759325	2.257359253	1.509872692	-0.112113101	1.042653581	0.012826129	-0.00352415	0.826273557	-0.034089181	-0.114193392	-0.155947915	-0.040150914	-0.244371489	-9.715919699	0.112856397	-0.132660262	1.373784351	1.393141277	0.137050301	0.040532497	1.370882293	1.403821112	-0.022022701	-0.320134179	0.669583572	0.67020267	1.048663834	0.826983967	1.526177827	81.93383147	92.31228423	1.027109578	73.88352723	87.13526182	103.7208173	92.21348765	94.57741267	94.63741554	0.116177658	0.112255644	0.079376727	0.966241245	0.979855799
20180208	YYY	STR	4	24	10	2.237990089	-0.270069832	2.464847316	1.522698821	-0.321919152	1.291349692	-0.024303733	-0.117717542	0.670325641	-0.074240095	-0.095282354	-0.100096494	0.113405381	-9.960291188	-10.52207168	0.086188748	-0.047776387	2.331762527	2.345549185	0.095097568	0.097703406	1.222333349	1.226330829	-0.002322837	-0.260769564	0.819181946	0.825681053	1.33087038	0.684620681	1.611337042	72.11796869	82.85552769	1.14757564	59.16693979	78.66801521	103.0247333	91.41367079	90.96129432	92.14570248	0.05227346	0.054463734	0.038511675	1.041900292	1.048060577
20180209	GGY	STR	4	7	9	1.814937397	0.132943294	1.548315511	1.467874948	-0.079141409	0.994718715	0.036463534	-0.094680612	0.542970984	0.094621663	0.067174435	0.048919166	-0.028227896	-9.891500814	7.230779441	0.07482424	0.033643528	1.916630638	1.935355097	0.081053058	0.201741326	1.447053105	1.448197283	-0.069342691	-0.292748189	0.931085061	0.93715432	0.997862057	0.559227294	1.471137587	91.12731006	86.35275379	0.983739494	81.1627434	87.06327411	98.90897573	87.40171139	88.8044352	87.54824737	0.055210145	0.058303639	0.041226899	1.056031266	1.066348128
20180209	GGY	STR	4	7	10	2.085823576	0.118064709	1.73532263	1.504338481	-0.209149555	1.102916762	0.055115254	-0.027506176	0.59189015	0.066393767	-0.10936975	-0.060612771	0.031012311	-2.660721372	-11.78652562	0.102879568	-0.054475341	2.267261834	2.290609043	0.108483688	0.176453248	1.515841135	1.523471605	-0.040900826	-0.292748189	0.917053198	0.921605375	1.122572457	0.596237094	1.505266309	89.34487304	91.90231929	1.014270031	81.15430655	91.84513231	103.6807233	93.29989416	90.82714042	92.8037244	0.064171538	0.069753589	0.049323236	1.086986388	1.098179669
20180209	GGY	STR	4	7	11	2.013587262	0.078744593	1.942670981	1.559453736	-0.154349521	1.015903898	0.097050675	-0.136875926	0.531277379	0.097406078	0.086869318	-0.006315307	0.01144516	-14.44724699	9.005809496	0.086395937	-0.029018281	2.171145068	2.189078963	0.076776582	0.175916727	1.415089388	1.422970427	-0.038059517	-0.224438491	0.906352728	0.906954361	1.027562409	0.557206081	1.566238059	95.2882387	89.29262215	1.05902059	82.59316323	89.53942694	100.2787938	88.10716278	90.48747135	87.59812761	0.056275515	0.060678923	0.042906478	1.07824732	1.08715376
20180209	GGY	STR	4	7	12	2.41991653	0.049726883	2.133660914	1.656504411	-0.185708882	1.101819935	0.078771434	-0.050006608	0.524962072	0.108851238	-0.042781369	-0.066004	-0.023047061	-5.441437492	-5.988045673	0.039466038	-0.066348995	2.570380456	2.589866528	0.052425017	0.184446474	1.39601984	1.400491759	-0.036954811	-0.222372478	0.878553907	0.881235002	1.117360711	0.538455597	1.65999803	86.63004453	91.57403671	1.128750952	78.71158461	90.61466611	99.92087607	91.71464211	91.52350999	90.91852937	0.021714064	0.023064186	0.016308843	1.062177321	1.070229694
20180209	GGY	STR	4	7	13	2.492152844	0.014813613	2.340803061	1.735275845	-0.101760684	1.081223551	0.037090461	-0.092787978	0.458958072	0.085804177	0.047598881	0.05435161	0.007716636	-11.42948316	6.398433098	0.056560187	0.038047982	2.672673865	2.693475783	0.065447948	0.246794563	1.410794174	1.424697778	-0.056318557	-0.191864663	0.827891962	0.8437599	1.08600166	0.476040416	1.763051044	80.18942787	87.2144783	1.181114332	73.31217312	87.46134996	100.4874432	87.95792743	89.86086409	88.67475138	0.02992815	0.032096018	0.022695312	1.072435774	1.080782741
20180209	GGY	STR	4	7	14	2.112912194	-0.004317395	2.544073089	1.772366306	-0.274078245	1.014177776	-0.097930698	-0.045189096	0.513309683	0.093520814	-0.166548217	-0.022627821	-0.084810036	-5.031050067	-18.30994399	0.151695764	0.011006327	2.17645378	2.196391317	0.107823643	0.1910462	1.372016171	1.375170717	0.003977908	-0.207543795	0.769141044	0.785037234	1.050559587	0.523712734	1.780057705	84.82248821	88.73495464	1.181102334	73.24546272	85.13843186	100.570801	93.56186567	90.03763763	94.11245228	0.098568694	0.101532949	0.071794637	1.03007299	1.039509036
20180209	GGY	STR	4	7	15	1.995528183	-0.055844106	2.734738511	1.674435608	-0.386655615	0.892749363	-0.106918503	-0.211737313	0.490681862	0.008710778	-0.008579592	-0.060574783	0.011716108	-23.34099406	-3.782225426	0.026916035	-0.058022475	2.150937253	2.168091219	0.11216721	0.154495497	1.50573664	1.518513866	-0.043286656	-0.283162186	0.901594384	0.904333525	0.972884366	0.534487846	1.756401081	75.89794567	79.08516671	1.165896665	68.26942041	75.96542334	100.4919419	90.28025006	91.169437	90.62335756	0.017696946	0.019075161	0.013488176	1.077878665	1.086474868
20180209	GGY	STR	4	7	16	1.986498644	-0.128535361	2.902575391	1.567517104	-0.595736568	0.608663908	-0.091323611	-0.220316905	0.430107079	0.020426886	-0.226982605	-0.155360245	-0.095450169	-27.12321949	-31.31709514	0.232278807	0.028650442	2.037615076	2.068151905	0.14757532	0.180939999	1.357885971	1.359609941	0.062092483	-0.282407513	0.910249588	0.92055918	0.8516888	0.48368264	1.690999904	71.75133465	76.79691417	1.135486678	68.59822966	69.47734064	102.4309546	95.00355187	89.10875659	96.60088764	0.161213883	0.165362227	0.116928752	1.025731924	1.041104111
20180209	GGY	STR	4	8	6	1.706582926	0.207180895	1.515671848	1.559790592	0.035207006	1.106270301	0.006048971	-0.021326136	0.684387679	0.020594887	0.060436905	-0.043440202	-0.073233521	-1.784810551	5.276683044	0.059946157	-0.056156038	1.790219429	1.811541216	0.077680484	0.136295164	1.375222635	1.430996689	-0.046620459	-0.392862268	0.822121862	0.833490058	1.10683039	0.685029524	1.580150958	99.18506471	89.34436335	1.02469393	87.49536984	89.3870516	103.9856775	90.1061171	90.80437259	88.0930628	0.047355462	0.049676266	0.035126425	1.049008168	1.061502016
20180209	GGY	STR	4	8	7	1.986498644	0.213799812	1.723650665	1.565839563	-0.096060678	1.122591702	0.02136466	0.039110768	0.640947477	-0.052638634	-0.138300675	-0.039711691	0.068876371	3.491872493	-12.859959	0.125674496	-0.052073493	2.238368128	2.271432455	0.129374746	0.236720255	1.518070311	1.555726514	-0.016042957	-0.392862268	0.895030406	0.900229971	1.126694184	0.644293525	1.577983217	96.33493897	93.26073004	1.038252706	84.76024985	92.89064552	105.9431431	91.94160051	90.32366072	93.19325466	0.079401853	0.089469267	0.063264325	1.126790665	1.14343519
20180209	GGY	STR	4	8	8	2.058734958	0.195740404	1.934697905	1.587204223	-0.054050986	1.105501397	0.048556402	-0.099189907	0.601235786	0.016237736	0.101165735	-0.073740015	0.111633305	-9.368086508	9.582696919	0.089424522	-0.098944573	2.357961003	2.382246453	0.106646953	0.185344319	1.551044576	1.555117254	-0.04361071	-0.303657157	0.875694146	0.877089977	1.106821959	0.609579176	1.619642692	100.9837217	86.55520939	1.052223663	86.63726698	86.39685879	103.7481384	89.25942435	91.85629739	87.69793946	0.05363336	0.061428681	0.043436637	1.145344617	1.157140915
20180209	GGY	STR	4	8	9	2.41991653	0.185578819	2.142532167	1.635760625	-0.230654629	1.149440446	0.099988436	0.001975828	0.527495771	0.127871042	-0.188453738	0.06093176	-0.055054626	0.214610411	-17.79848128	0.149968346	0.067313189	2.583403357	2.621408226	0.095627777	0.34786897	1.299841371	1.34410871	-0.020130295	-0.289119612	0.872486699	0.877398878	1.172354425	0.542776838	1.639002965	93.35349296	88.67534027	1.114266745	81.74844938	89.76482431	103.3754388	92.05413327	89.30565422	93.40685142	0.082096072	0.08764239	0.061972528	1.06755887	1.083263904
20180209	GGY	STR	4	8	10	1.715612465	0.142215749	2.358626971	1.73574906	-0.257619869	0.994338978	-0.046954884	-0.186477909	0.588427531	0.072816416	0.054856479	-0.026092983	-0.08046083	-17.58387087	4.410233895	0.044528024	-0.052108984	1.792086782	1.808578907	0.066843497	0.123493084	1.550125374	1.582012651	-0.03998057	-0.375585103	0.878939701	0.886158088	1.027169898	0.621549033	1.745696291	87.02502244	84.64280815	1.146207826	79.5403505	84.81412727	99.65117689	88.74048948	90.80314292	88.47720801	0.035138999	0.036705338	0.025954593	1.044575519	1.054188486
20180209	GGY	STR	4	8	11	2.54633008	0.093783213	2.545562699	1.688794176	-0.535437874	1.057542909	0.000828251	-0.13162143	0.562334548	-0.007644414	-0.162253651	-0.164201176	0.060054541	-13.17363697	-23.25859386	0.192290725	-0.105408733	2.838679409	2.872856127	0.134004915	0.189733664	1.40566054	1.455371084	-0.007660901	-0.37499999	0.890458267	0.892552349	1.185365227	0.577583571	1.691758357	92.66822199	87.90227178	1.119652793	79.40111466	84.35611421	104.9373984	91.62919882	92.02887366	93.88490147	0.09579812	0.106796897	0.07551681	1.114812032	1.128233983
20180209	GGY	STR	4	8	12	2.212237126	-0.006879107	2.744380766	1.689622427	-0.585915617	0.900333306	-0.095015905	-0.293875081	0.398133372	0.052410127	0.024142269	0.045013162	-0.00738521	-36.43223083	5.104345198	0.03867858	0.0096251	2.404429566	2.424813868	0.056618536	0.214510723	1.434307081	1.437346389	-0.020020222	-0.280128519	0.898238447	0.904555299	1.074196059	0.497613873	1.740409039	82.31458901	78.3102594	1.142429573	73.09005453	76.61824881	98.33493597	89.78371266	89.93464278	89.00671955	0.022749584	0.024725999	0.017483921	1.086876962	1.0960913
20180209	GGY	STR	4	8	13	2.338650676	-0.117031243	2.913643427	1.594606522	-0.619478377	0.791284188	-0.111200706	-0.269732812	0.443146534	0.045024918	-0.066692426	-0.109435658	-0.054892168	-31.32788563	-13.90418757	0.108110351	-0.057660906	2.498913462	2.520213938	0.093754882	0.179623323	1.402033074	1.4028862	-0.045375863	-0.276744376	0.855793729	0.855979107	1.004929911	0.520732065	1.674429058	76.16032991	78.42772157	1.129560474	68.57925582	73.38202029	103.472811	89.82601011	91.4352328	92.48609717	0.061183041	0.065375785	0.046227661	1.068527886	1.077635905
20180209	GGY	STR	4	12	8	1.706582926	0.1394899	1.685585557	1.618242277	-0.174613608	1.339695165	0.046093979	-0.193432304	0.740593982	-0.033443297	0.115800357	0.154384112	-0.015542666	-14.63781338	9.680287258	0.133575958	0.117552611	1.746106936	1.780330701	0.15874838	0.254650421	1.251319839	1.262726569	-0.126857429	-0.215773727	0.629380658	0.633535238	1.351026664	0.766168361	1.629056085	91.01249592	83.47130448	1.104727647	77.12985442	84.47258441	102.0706551	87.07669516	85.68166308	86.09624326	0.108186347	0.110691914	0.078271003	1.023159736	1.043213707
20180209	GGY	STR	4	12	9	1.408608129	0.106662542	1.937448248	1.664336256	-0.248001313	1.282468324	-0.026837318	-0.077631947	0.894978095	-0.048985963	-0.140256216	0.027968953	-0.13855998	-4.957526127	-8.325582805	0.132969604	0.03754163	1.319612058	1.346326072	0.195072712	0.192805398	1.418079986	1.445707955	-0.028026238	-0.280896592	0.256565124	0.258145726	1.30622726	0.899673348	1.670902201	90.13021439	95.07939388	1.109329602	79.35234092	93.63523118	98.64928285	96.68744746	87.48032885	94.68293423	0.142502045	0.133498745	0.094397868	0.936819851	0.955784681
20180209	GGY	STR	4	12	10	1.417637669	0.060038295	2.178552293	1.637498938	-0.272938442	1.270033908	-0.027702246	-0.217888163	0.922947048	-0.187545943	0.047575881	-0.065098828	0.079750367	-13.28310893	2.05394849	0.033507063	-0.083236524	1.546932744	1.569614803	0.081592755	0.12971643	1.683177538	1.692404771	-0.035851045	-0.465686112	0.447995327	0.449485709	1.299030993	0.96668505	1.642329928	88.40664727	85.90109395	1.085380955	77.20363029	85.73699057	101.2042453	90.59619105	91.82662231	88.93280957	0.030632323	0.033426131	0.023635844	1.091204599	1.107204498
20180209	GGY	STR	4	12	11	1.814937397	0.008725868	2.417318668	1.609796693	-0.481955518	1.422031123	0.001920202	-0.170312283	0.857848219	-0.107795576	-0.182517633	-0.04238054	-0.071706389	-11.22916044	-12.16761657	0.174542183	-0.002258805	1.804847002	1.851443109	0.195475178	0.319135776	1.387647579	1.454209797	-0.02017087	-0.464207918	0.218379753	0.220015146	1.501483811	0.881209242	1.622278097	84.24248463	85.79688169	1.099652574	73.17147655	83.7007416	108.9652141	90.58944676	89.1643793	95.44931386	0.136765012	0.136004648	0.096169809	0.994440362	1.020114034
20180209	GGY	STR	4	12	12	1.363460433	-0.08188177	2.684660519	1.611716895	-0.601951616	1.066960107	-0.127816944	-0.352829916	0.815467679	-0.179501964	-0.137672894	-0.097778396	0.062904568	-23.39677701	-10.95377185	0.172928903	-0.029157958	1.471413911	1.504625555	0.221649822	0.180126996	1.353108608	1.421698646	0.053869452	-0.384113848	0.544818399	0.548299651	1.225050863	0.906475284	1.656078929	82.33089986	79.01548722	1.085599348	71.60557594	76.60940303	100.8782374	97.47426551	91.00896276	96.5885094	0.166206394	0.179365967	0.126830892	1.079176099	1.103534447
20180209	GGY	STR	4	12	13	1.372489972	-0.195048673	2.885249019	1.48389995	-0.812966834	0.752701269	-0.139982384	-0.49050281	0.717689283	-0.116597396	-0.169711037	-0.230532093	-0.282797253	-34.35054887	-19.22665584	0.272994434	-0.071615393	1.136642323	1.193548061	0.348532907	0.192236834	1.356383911	1.42454768	-0.025815547	-0.375759886	-0.034937538	0.022118767	1.10791438	0.877078028	1.537033831	82.04383441	76.99260675	1.036846723	70.21023423	72.78063244	105.5200377	99.30287798	82.28209307	90.24551016	0.339660439	0.281293444	0.198904502	0.828160749	0.869622428
20180209	GGY	STR	4	13	7	1.787848779	0.250799405	1.571752405	1.594470162	-0.172487272	1.428902071	0.009713415	-0.14791777	0.815356025	-0.192005628	0.061320384	0.014398363	0.069137957	-10.28248056	4.324371301	0.058766228	-0.01090317	1.916108722	1.95295494	0.101964984	0.329885595	1.602364029	1.648648735	-0.048774362	-0.407894547	0.148113602	0.151161885	1.439275161	0.850618172	1.616470532	98.46369179	85.70370247	1.051531885	85.11373262	86.48539285	104.8511633	90.60298232	89.20222598	88.84355556	0.04337332	0.046484914	0.032869798	1.071739816	1.092349063
20180209	GGY	STR	4	13	8	1.661435229	0.218371798	1.840385994	1.604183577	-0.259099649	1.344703412	-0.000144737	-0.086597386	0.829754388	-0.12286767	-0.100984545	0.025096936	-0.021274771	-5.958109263	-6.418276509	0.09230828	0.025452417	1.692934553	1.720448652	0.131537276	0.245672605	1.483716917	1.508480239	-0.04593517	-0.328918915	0.335549116	0.336096864	1.369437802	0.84326029	1.636376579	101.3813239	90.2489905	1.061621695	83.45157043	89.79684186	103.7269443	92.07447986	88.16877676	92.45159894	0.077110849	0.078572802	0.055559361	1.018959104	1.035519545
20180209	GGY	STR	4	13	9	1.435696747	0.169661064	2.093190236	1.60403884	-0.189635678	1.261368749	-0.040454754	-0.187581932	0.854851324	-0.144142441	0.078234992	0.028302658	0.009275589	-12.37638577	5.318279365	0.08087965	0.00193377	1.490630865	1.513881387	0.129502512	0.197071716	1.440028684	1.446213945	-0.037280583	-0.37064847	0.291484959	0.2930362	1.275544123	0.886980727	1.624766124	95.03538963	82.30691026	1.051049785	81.09643463	84.58979607	99.9022002	87.75835493	89.59533142	87.48255213	0.076733349	0.0796694	0.056334773	1.038263037	1.054457628
20180209	GGY	STR	4	13	10	1.643376151	0.134009556	2.33032756	1.563584086	-0.32514091	1.387828219	0.001616262	-0.109346939	0.883153982	-0.134866852	-0.141019281	-0.028798517	0.020980407	-7.058106408	-9.274952769	0.141238776	-0.016870536	1.717532884	1.755310461	0.171846212	0.247884523	1.457385459	1.498853425	-0.022856386	-0.37064847	0.295835824	0.2969169	1.42540653	0.900059319	1.565122204	91.3803131	87.86654258	1.048999242	78.34416782	87.62318264	104.8719655	91.5300135	89.50018134	94.0187484	0.116295761	0.121543563	0.085944278	1.045124625	1.06811241
20180209	GGY	STR	4	13	11	1.535021679	0.072883065	2.591239265	1.565200349	-0.375154257	1.191242206	0.004188497	-0.25036622	0.854355465	-0.113886445	-0.014143622	-0.11548175	0.086139058	-16.33305918	-3.363830637	0.050738873	-0.116622738	1.669347348	1.690948173	0.117625364	0.126697888	1.414283212	1.436085377	-0.017615547	-0.367052162	0.767954854	0.776243788	1.248919017	0.897539206	1.577831617	94.11419837	84.00419806	1.04282589	78.55962148	83.06652965	105.8087421	93.33401802	92.89456932	91.92118834	0.042984225	0.04674566	0.033054173	1.087507343	1.101579343
20180209	GGY	STR	4	13	12	1.679494308	0.002354065	2.8151928	1.569388846	-0.635972706	1.080150521	0.036331331	-0.264509842	0.738873715	-0.027747388	-0.228899535	-0.075114914	-0.083245393	-19.69688981	-16.92861513	0.223656223	0.022602848	1.648469381	1.684564684	0.224103992	0.220236763	1.36516818	1.407029885	0.023497721	-0.34106517	0.73035868	0.752494093	1.253469757	0.785283223	1.576509119	86.99022489	85.45105856	1.086091684	75.34514396	82.02042317	104.8317272	95.21804198	87.53643345	97.50275963	0.191873545	0.188329108	0.133168789	0.981527221	1.00301899
20180209	GGY	STR	4	13	13	1.670464769	-0.117208804	3.018261098	1.605720177	-0.920433904	1.188684301	-0.051309615	-0.493409376	0.663758801	-0.11099278	-0.079366732	-0.007616596	-0.028789186	-36.62550494	-4.493668634	0.077641531	0.034027472	1.696805621	1.739814164	0.333162499	0.3210574	1.740845655	1.819648721	-0.021918895	-0.440623413	-0.066015518	0.010233834	1.503385825	0.834474659	1.689563034	80.72213019	74.16280411	1.117583571	73.30989011	76.04175532	96.18073984	91.31458624	76.70556789	80.81728265	0.064710834	0.065731231	0.046478999	1.015768577	1.04151503
20180209	GGY	STR	4	14	6	1.408608129	0.153638895	1.584965735	1.562008587	-0.04310932	1.278038705	0.007053799	-0.085206121	0.940297421	-0.161159599	0.064208565	-0.059496507	0.083876428	-5.177781071	3.812156335	0.064603059	-0.074988456	1.559991799	1.578705131	0.136798231	0.114221542	1.587331611	1.607457047	-0.103190459	-0.357486447	0.323477179	0.324427952	1.278765555	0.957805689	1.578438228	97.34782394	86.15428204	1.027493185	87.05114124	87.70431839	101.7792662	89.35746052	91.56507753	88.28950561	0.058566027	0.064860141	0.045863045	1.107470394	1.120755374
20180209	GGY	STR	4	14	7	1.489873983	0.145534343	1.825237011	1.569062386	-0.187089782	1.225520745	0.015264559	-0.020997556	0.880800913	-0.077283171	-0.147726095	-0.070853809	-0.033307017	-1.365624736	-10.40162495	0.145163877	-0.071074304	1.528695923	1.555852422	0.204771574	0.119341388	1.476860392	1.522560105	-0.022888041	-0.357486447	0.520320488	0.530951159	1.239719196	0.884434189	1.604688737	101.9596549	91.86346965	1.038203837	86.90421189	90.73760198	103.8433446	94.06872173	90.63504347	94.78437466	0.134292714	0.137792006	0.097433662	1.026057197	1.044284577
20180209	GGY	STR	4	14	8	1.688523847	0.110361464	2.055634912	1.584326945	-0.177053262	1.265696619	0.027191574	-0.168723651	0.809947104	-0.110590187	0.065338328	-0.032434721	0.11708821	-11.76724969	4.193097216	0.05917207	-0.056314402	1.881648833	1.898909796	0.123132093	0.148009328	1.511190848	1.537559901	-0.136916705	-0.348632712	0.832096154	0.845334549	1.278020262	0.83469286	1.604421761	96.69698687	83.81592414	1.05215989	80.7471891	84.77071109	104.6193914	90.49161495	90.57738296	88.31729817	0.044472668	0.049559231	0.035043669	1.114375042	1.124597558
20180209	GGY	STR	4	14	9	1.634346611	0.077075451	2.293585876	1.61151852	-0.413713928	1.351005198	0.005018664	-0.103385323	0.777512382	0.006498023	-0.229920571	0.105794469	-0.199741569	-7.574152474	-13.09928173	0.192641051	0.138529263	1.510342435	1.548911421	0.226358689	0.291020675	1.223861885	1.262269951	-0.023412591	-0.18979369	0.222142402	0.223154347	1.412931088	0.784382722	1.618968662	84.50120906	90.00498749	1.09733779	76.40107306	89.4397328	94.73591982	98.03668823	85.16199872	95.99127685	0.180380013	0.166693886	0.117870377	0.924126146	0.947725171
20180209	GGY	STR	4	14	10	1.444726286	-0.000702767	2.547574853	1.616537184	-0.52910362	1.269358055	-0.055387087	-0.333305895	0.883306852	-0.193243546	-0.054891981	-0.036669189	0.083678303	-20.6734342	-3.958832878	0.063611595	-0.024963316	1.596239315	1.617738481	0.158208221	0.186191762	1.549483307	1.550048058	0.007493494	-0.40796957	0.227571004	0.2280287	1.375216532	0.963673638	1.626233789	89.46355772	83.7626981	1.072038073	76.38435796	82.15489423	99.0192985	92.43901035	90.6538768	92.29243671	0.056357703	0.062268114	0.044030206	1.104873172	1.119754307
20180209	GGY	STR	4	14	11	1.471814904	-0.100174248	2.786214167	1.561150097	-0.733849552	1.045547264	-0.006790822	-0.388197876	0.846637662	-0.109565243	-0.174714806	-0.177600274	-0.093539521	-24.63226708	-15.44421863	0.231869558	-0.081058298	1.448131756	1.486160432	0.289741078	0.113604143	1.509309347	1.560407543	-0.016733148	-0.401833619	0.28384064	0.285239983	1.277381794	0.937815261	1.573177571	85.22247659	84.73782397	1.081696917	72.74740205	80.41916635	105.3094263	96.15148272	91.42326094	97.72244322	0.226438701	0.222795049	0.15753989	0.983908882	1.009746829
20180209	GGY	STR	4	15	8	1.760760162	0.180811823	1.69530402	1.628439085	-0.267259311	1.545151649	0.034966998	-0.020779419	0.837943428	-0.063878568	-0.192538506	0.085453518	-0.160521493	-1.420536303	-11.5874128	0.166880783	0.078714205	1.700806611	1.741888617	0.199878916	0.377647784	1.51399299	1.559305271	-0.022265696	-0.280828238	0.007690881	0.020637417	1.568094754	0.840631574	1.635896296	92.04805412	95.07949398	1.106235002	80.58510188	95.10709401	102.1611763	93.93716823	88.47833477	90.58487302	0.138760671	0.134035897	0.094777691	0.965950189	0.989282161
20180209	GGY	STR	4	15	9	1.291224118	0.130567072	1.98579253	1.663406084	-0.267057295	1.144896408	-0.017287859	-0.213317925	0.923396946	-0.224400062	0.010185327	-0.065159568	0.173913961	-13.0079491	-0.308101817	0.002451986	-0.08323461	1.536926361	1.551029541	0.031312798	0.088958164	1.758750245	1.766453534	-0.061957189	-0.36000593	0.585986856	0.591076107	1.175630632	0.973920862	1.664485542	91.71612122	88.85330279	1.085076248	80.04111738	88.95161147	101.2683087	92.51698473	92.10776744	90.09002587	0.002256212	0.002685538	0.001898962	1.190286287	1.20120862
20180209	GGY	STR	4	15	10	1.553080758	0.080360301	2.201033055	1.646118225	-0.39229062	1.222351939	-0.00824305	-0.203132599	0.858237378	-0.0504861	-0.074959356	-0.072948005	-0.077225837	-13.31605092	-6.184364233	0.079900425	-0.072917212	1.564182537	1.583226304	0.134810277	0.104611131	1.385866752	1.420843948	-0.015257944	-0.359853145	0.556856876	0.566169166	1.28375862	0.883392945	1.646351736	90.9226049	90.28299359	1.101248595	77.95735692	88.17404687	105.5027264	91.8296846	90.71976123	92.46459081	0.07223982	0.072756207	0.051446407	1.007148231	1.01941016
20180209	GGY	STR	4	15	11	1.598228454	0.006609664	2.430835219	1.637875175	-0.351441273	1.193706375	-0.040113185	-0.278091955	0.785289373	-0.127711937	0.073673029	-0.070556566	0.092583367	-19.50041515	3.5394897	0.055687132	-0.113230236	1.780220448	1.797778552	0.11662974	0.088053464	1.448413024	1.46032621	-0.061638462	-0.368256451	0.753875235	0.759160159	1.244365653	0.842807733	1.667229046	82.6837274	82.0142253	1.103712874	73.19298718	81.61348616	102.8571643	89.32390303	92.36400664	88.36187908	0.044238059	0.049275494	0.034843036	1.113871076	1.124857055
20180209	GGY	STR	4	15	12	1.760760162	-0.059461295	2.655252018	1.597761989	-0.505268081	1.069247667	-0.039919133	-0.204418926	0.714732807	-0.03512857	-0.149417228	-0.126813846	-0.044720189	-15.96092545	-15.08050108	0.168523262	-0.089051788	1.815977129	1.849904592	0.156440237	0.157722811	1.327674455	1.379069227	-0.036962548	-0.372884277	0.806827722	0.819681064	1.182618454	0.744220464	1.614344338	82.39486684	86.84558544	1.111405113	70.10756524	81.92351428	105.4860808	92.65809868	91.65486382	95.41636915	0.131239474	0.135355108	0.095710515	1.031359732	1.050628378
20180209	GGY	STR	4	15	13	2.140000812	-0.154451694	2.856270579	1.557842856	-0.604930966	1.258044826	-0.030517007	-0.353836154	0.587918961	-0.079848758	0.011653141	0.096065929	0.017524275	-31.04142653	4.463606038	0.056103005	0.043523937	2.273707288	2.31940112	0.13020156	0.358577571	1.451527803	1.491708658	-0.093108319	-0.373948917	0.62469687	0.632817964	1.395929174	0.690814412	1.665168705	77.45226481	73.04068147	1.167693979	63.50282909	70.62658383	106.2202414	88.34823309	89.51307468	88.82308219	0.034895271	0.037075514	0.026216348	1.062479638	1.083831888
20180209	GGY	STR	4	16	8	1.52599214	0.110601802	1.636660277	1.558307261	-0.124422744	1.191742386	-0.010677225	-0.147349904	0.817696804	-0.143142454	0.088100638	-0.057208424	0.065574754	-10.21513666	5.760250413	0.095289969	-0.076287342	1.705138634	1.724527386	0.145291964	0.110437675	1.497323024	1.516062018	-0.029046389	-0.36102433	0.602056334	0.608388339	1.198219902	0.843107241	1.571997864	88.92071931	82.50834436	1.038398231	80.51532626	84.14108019	101.8025686	88.62208213	91.34703495	87.18069677	0.079031912	0.088310001	0.0624446	1.117396735	1.130102404
20180209	GGY	STR	4	16	9	1.733671544	0.087210326	1.860707846	1.547630036	-0.249453725	1.207142848	-0.01057559	-0.059249266	0.760488381	-0.0775677	-0.145531424	-0.014091525	0.028000715	-4.454886247	-10.88721465	0.114358344	-0.001175117	1.889893628	1.916483827	0.145911125	0.2178313	1.381644138	1.416779739	-0.058337894	-0.36102433	0.89375385	0.919869564	1.232647969	0.766726679	1.552505933	94.51998931	90.450052	1.0569879	73.58388086	89.99306039	105.6074736	91.28749956	88.94872736	93.38584062	0.085574722	0.093285907	0.065963097	1.090110543	1.10544805
20180209	GGY	STR	4	16	10	1.625317072	0.040313026	2.087650701	1.537054446	-0.199160612	1.24213574	-0.008838388	-0.20478069	0.746396855	-0.049566985	0.097030229	0.054476905	-0.004331357	-15.3421009	7.679475417	0.120243294	0.021742876	1.741945526	1.767073388	0.170770734	0.191056945	1.344394874	1.384172813	-0.116806733	-0.308047051	0.69553043	0.712000819	1.258000853	0.775564493	1.55990162	83.47123636	82.6034989	1.06581887	71.38001945	82.59648379	100.5764973	87.0510759	88.17988835	86.18185879	0.09762056	0.104625553	0.073981438	1.071757355	1.087217638
20180209	GGY	STR	4	16	11	1.760760162	0.002870831	2.32117222	1.528216058	-0.460307147	1.327458055	0.042456531	-0.107750461	0.80087376	-0.053898342	-0.231750057	-0.04136612	-0.082558928	-7.662625483	-16.42205573	0.208988035	0.000558881	1.812056439	1.857475335	0.236935652	0.313140184	1.382031702	1.415515213	-0.032151283	-0.351417169	0.301601167	0.303441092	1.40500091	0.809885161	1.549744322	80.4667474	89.25472079	1.085820037	71.21968947	85.70945108	102.9056496	94.96563062	89.61647349	95.36255714	0.163104033	0.167855748	0.118691938	1.029133029	1.054928079
20180209	GGY	STR	4	16	12	1.598228454	-0.083666913	2.570734334	1.570672589	-0.492328744	1.118044726	0.003118419	-0.339500518	0.759507641	-0.13645727	0.00398536	-0.07162001	0.125547042	-24.08468121	-1.915987845	0.010180969	-0.077952741	1.841245537	1.865467112	0.145392781	0.214625539	1.475698789	1.50522669	-0.047126424	-0.352199898	0.928084682	0.933340874	1.221642993	0.843049847	1.606712288	87.16781692	78.15723628	1.089202709	71.932968	77.3573073	104.5604395	90.41501438	91.70463754	90.55535857	0.007819742	0.009008765	0.006370159	1.152054034	1.167209298
20180209	GGY	STR	4	16	13	1.544051219	-0.176224717	2.780926743	1.573791008	-0.715573599	0.91778835	-0.029730269	-0.335515158	0.687887631	-0.010910228	-0.227332498	-0.123591633	-0.130547596	-26.00066906	-18.92570787	0.23512372	0.007567877	1.528002582	1.56563011	0.238539493	0.191931595	1.189537161	1.224742984	0.020075828	-0.264325695	0.62449236	0.625492986	1.163778773	0.765427232	1.614027175	80.32974432	81.42255046	1.114006239	69.48686208	77.40523448	103.4009504	97.49926104	89.2644685	98.35837956	0.217614261	0.215352411	0.152277151	0.98960615	1.013975502
20180209	GGY	STR	4	17	7	1.580169376	0.11488205	1.517132018	1.551680485	-0.133248593	1.180077519	0.001877059	0.044930708	0.756428086	-0.075314885	-0.191802669	0.008831461	-0.028350666	3.399290454	-14.2636368	0.184297757	-0.00054213	1.631699397	1.662654358	0.22492526	0.158677928	1.417524138	1.443221032	-0.003998853	-0.350799968	0.580158713	0.597451364	1.187576582	0.761494944	1.561741603	94.66230049	94.55939717	1.027825393	82.3814297	93.46845911	101.661201	95.48913743	88.39080709	96.05939854	0.159733091	0.164942058	0.116631647	1.032610442	1.052200089
20180209	GGY	STR	4	17	8	1.679494308	0.089831314	1.738986591	1.553557544	-0.116584203	1.173411786	0.02421794	-0.146871961	0.765259548	-0.103665551	0.10720404	-0.082876081	0.134901239	-10.86434635	7.537405418	0.092817055	-0.112519736	1.897715178	1.920563843	0.130900473	0.134636093	1.46883296	1.501895125	-0.047131425	-0.354076543	0.831770309	0.842705702	1.179189169	0.786091658	1.560746248	92.84943918	85.28643421	1.032538352	79.70559309	86.07027171	104.6101528	89.82974971	92.05213877	87.22793889	0.069169041	0.078156346	0.055264882	1.129932486	1.143536977
20180209	GGY	STR	4	17	9	1.968439565	0.067913484	1.959588007	1.577775484	-0.254746337	1.184171519	0.040496811	-0.039667921	0.682383467	0.031235688	-0.156499548	-0.071111721	0.005963183	-3.326940928	-14.46537562	0.153366955	-0.062346783	2.072570228	2.103969446	0.139988441	0.181795441	1.349070593	1.364127837	0.000735252	-0.354076543	0.910319461	0.931348965	1.211262929	0.684248791	1.583211476	94.59097926	91.2213617	1.06797719	79.05169317	90.77956658	106.182357	92.21211178	91.00005385	94.34506773	0.104649592	0.110185566	0.077912961	1.052900107	1.068851431
20180209	GGY	STR	4	17	10	2.03164634	0.020021172	2.182212253	1.618272296	-0.318887843	1.215458623	0.044884244	-0.196167468	0.611271746	0.037198871	0.038682351	0.052041629	-0.007873439	-17.79231655	4.436334421	0.047494625	0.021159882	2.124279344	2.154710274	0.061192147	0.263500125	1.234263434	1.260336787	-0.022471419	-0.313973294	0.86895798	0.869252795	1.256594255	0.643054102	1.632303417	84.77485022	84.56482934	1.119442443	73.89549394	84.00017327	101.6746154	90.03413117	89.32729367	88.68770652	0.031618978	0.033060647	0.023377408	1.045595044	1.060573502
20180209	GGY	STR	4	17	11	2.004557722	-0.039929742	2.410718474	1.66315654	-0.425123059	1.179933011	-0.042296628	-0.157485117	0.663313374	0.029325432	-0.121243712	-0.052509034	-0.048993882	-13.35598212	-11.17269219	0.121486108	-0.029447487	2.054783599	2.085033757	0.091436492	0.245566401	1.278164707	1.298780856	-0.008697703	-0.313553144	0.841342898	0.84325167	1.254181616	0.682382719	1.690686685	80.51289975	85.77640019	1.149546234	70.94308162	83.00186451	105.6456088	91.14984642	90.41241007	93.47616906	0.083613331	0.085708333	0.060604944	1.02505584	1.040146529
20180209	GGY	STR	4	17	12	2.013587262	-0.119852877	2.63254588	1.620859912	-0.464136408	1.146762566	-0.05949592	-0.27872883	0.610804341	-0.01966845	0.027231895	-0.02564355	0.036222292	-24.52867431	1.271068724	0.011600848	-0.05158742	2.148070003	2.169972787	0.084567991	0.186500404	1.436290581	1.438261252	-0.058767201	-0.287133213	0.85990072	0.862234445	1.237128525	0.671683371	1.670505573	81.08388553	79.02840295	1.156290217	67.14185134	76.16726318	103.3647807	89.58766168	90.931629	89.66811001	0.007637589	0.008147686	0.005761284	1.06678764	1.077665134
20180209	GGY	STR	4	17	13	2.049705419	-0.207110522	2.848137242	1.561363992	-0.778017821	1.050949962	-0.068583557	-0.251496935	0.58516079	0.016553843	-0.287447164	-0.051773091	-0.213446145	-23.25760559	-22.03927587	0.249542819	0.098232467	1.936499003	1.989141304	0.262904599	0.479827322	1.589563447	1.680699945	-0.018963453	-0.249341416	0.091537677	0.097821343	1.307596097	0.637132552	1.697412683	70.0647571	77.35702619	1.191721231	61.43692231	70.79664692	103.2147895	93.16778638	89.53474657	96.12444596	0.182239618	0.172174419	0.121745699	0.944769422	0.970452283
20180209	GGY	STR	4	18	9	1.950380487	-0.112034827	1.650245063	1.527383574	-0.043100501	1.119144154	0.047239451	-0.130673223	0.626862653	0.002009278	0.155970704	-0.059216819	0.086713492	-11.77501962	14.32675229	0.157221266	-0.092364812	2.13773755	2.165215084	0.14585969	0.18509267	1.404246276	1.413151676	-0.051088948	-0.29747774	0.881312546	0.88617575	1.119973791	0.64034078	1.536639269	87.176369	84.36831539	1.034040769	77.85576174	84.84199922	103.9895344	86.6217222	91.87759362	85.61747506	0.104009235	0.114000549	0.080610561	1.096061802	1.110150096
20180209	GGY	STR	4	18	10	1.959410026	-0.120137721	1.860644164	1.574623025	-0.098419143	1.042993534	-0.019965396	0.02529748	0.567645834	0.08872277	-0.118891513	-0.027950878	-0.083078658	2.551732667	-12.39013108	0.100317594	-0.038433754	1.979903308	2.001700011	0.088999385	0.169360209	1.352338596	1.376662701	-0.018571575	-0.299500032	0.872494834	0.882647202	1.047626766	0.575094327	1.574996314	91.14036079	90.50585229	1.053406364	77.86150658	89.59650637	102.3046345	92.70818043	90.83094253	93.10573588	0.071655268	0.072404704	0.051197857	1.010458904	1.02158302
20180209	GGY	STR	4	18	11	2.347680215	-0.13864052	2.056726948	1.554657629	-0.133925575	1.09274216	-0.015296976	-0.093594032	0.539694956	0.005644112	0.03649789	-0.073123525	0.046585449	-9.838398408	2.861582011	0.039252704	-0.096245943	2.515327047	2.537446877	0.054370036	0.167207461	1.331622502	1.33224481	-0.066993527	-0.299500032	0.902091311	0.903989572	1.100918474	0.547779467	1.560053387	86.24738892	87.05228335	1.034929691	75.48503282	85.62927928	103.3265726	89.69383823	92.30109823	89.10615361	0.022069379	0.023645344	0.016719783	1.071409569	1.080831563
20180209	GGY	STR	4	18	12	2.311562058	-0.163818529	2.262162474	1.539360653	-0.299146093	0.989305928	-0.046270579	-0.057096143	0.466571431	0.052229561	-0.084826623	-0.062528563	-0.004946575	-6.976816397	-12.37735055	0.079956161	-0.066646877	2.424948343	2.446647934	0.085454934	0.157986846	1.336740653	1.339058854	-0.102740797	-0.271673136	0.9084718	0.910183455	1.033544679	0.472944814	1.564329452	79.79990016	88.96133713	1.044940619	70.66607984	84.97421539	100.6718104	93.8083272	91.44171797	92.10671602	0.046629895	0.048917175	0.034589667	1.049051802	1.058439217
20180209	GGY	STR	4	18	13	3.070043359	-0.220057994	2.448151989	1.493090073	-0.168804241	1.16198825	0.096265219	-0.141922766	0.404042868	0.047282986	0.077349415	0.108285711	-0.027076307	-19.35416695	12.17054704	0.101410993	0.055817234	3.198411708	3.233719406	0.102053149	0.248898084	1.281449932	1.30097292	-0.052311334	-0.271673136	0.736135976	0.742368106	1.17418549	0.430846134	1.598876953	71.07883434	80.3001358	1.132353323	61.73076143	81.06061299	103.2917662	84.92873403	89.65039042	88.32555937	0.044840006	0.046714911	0.03303243	1.041813204	1.05331392
20180209	GGY	STR	4	18	14	2.103882655	-0.251793191	2.66660578	1.589355292	-0.367154437	1.036790824	-0.070093896	-0.064573351	0.512328579	0.020206679	-0.203896944	-0.002849316	-0.003589485	-7.183619906	-20.60338585	0.174894269	0.036288525	2.20625001	2.230313991	0.121238914	0.210892083	1.235908696	1.243015937	-0.013407905	-0.224055942	0.813213567	0.82604101	1.099880718	0.516777128	1.699107282	69.32505844	88.75789195	1.200303925	57.989029	80.82508467	99.44233906	93.68057657	89.14823911	94.63149501	0.112107805	0.117562568	0.083129289	1.0486564	1.060094291
20180209	GGY	STR	4	19	7	1.535021679	0.137998913	1.622301157	1.530654735	-0.123020897	1.086809885	0.05435101	0.023478142	0.768342297	-0.067341902	-0.146472959	-0.088784709	0.018925721	1.750235529	-12.00928031	0.147382231	-0.097506999	1.61663779	1.641404926	0.209154427	0.084149672	1.532011407	1.560549403	-0.013919393	-0.40199831	0.564758981	0.571388731	1.093750367	0.771645022	1.535166075	92.92277455	93.28608383	1.027334963	89.0041446	91.95376488	103.4984621	93.56776611	91.42732229	94.81896538	0.128928045	0.135783066	0.096013127	1.053169354	1.069304068
20180209	GGY	STR	4	19	8	1.878144172	0.114870984	1.826621416	1.585005745	-0.07800731	1.060924716	0.094688034	-0.122994817	0.679557588	-0.048416181	0.113641554	-0.159628561	0.154711814	-10.25904478	9.228433553	0.091191969	-0.188137397	2.106548853	2.13138167	0.120613431	0.105878891	1.498207741	1.547178363	-0.05462052	-0.40199831	0.875917045	0.877173	1.063788697	0.692293556	1.625163815	102.2104226	86.1680788	1.062333553	86.02678676	87.25014989	105.359734	91.17282777	94.13977471	87.37782115	0.061220949	0.068666145	0.048554296	1.1216119	1.134833897
20180209	GGY	STR	4	19	9	1.986498644	0.10020561	2.026075262	1.679693779	-0.120612321	0.927392216	0.054533005	-0.009353263	0.519929028	0.106295633	-0.083299805	-0.059824236	-0.041475738	-1.03061123	-10.35498886	0.083129371	-0.067638826	2.021393986	2.035416883	0.073744894	0.128440375	1.394229085	1.398995383	-0.02209491	-0.215561326	0.863268113	0.864701748	0.935202467	0.530765898	1.67970002	90.1520897	90.03553002	1.126316033	81.26968729	90.29854453	100.3464138	92.69428494	91.79427774	92.49082853	0.058159214	0.059180853	0.041847183	1.017566255	1.024625357
20180209	GGY	STR	4	19	10	2.401857451	0.077530493	2.200424999	1.734226784	-0.129598365	1.084522306	0.006093398	-0.092653068	0.460104791	0.064819895	0.038085419	0.064113416	-0.015305687	-11.38560009	5.442890592	0.043418697	0.036895807	2.474982984	2.498868824	0.050284432	0.258325115	1.285568346	1.305611197	-0.072149148	-0.197573669	0.859722313	0.875733482	1.092238238	0.473795978	1.741154832	86.56353136	86.20508495	1.150655787	77.54882829	86.91598564	100.2460625	88.89997406	89.77512552	89.00295193	0.024809589	0.025564927	0.018077133	1.030445409	1.040390146
20180209	GGY	STR	4	19	11	2.176118969	0.053166001	2.404315192	1.740320182	-0.348469294	1.089782585	-0.081155895	-0.054567649	0.524218207	0.049514208	-0.183773454	0.015701063	-0.08148681	-5.942709496	-17.87579554	0.16384638	0.037907253	2.175829112	2.208595784	0.111819824	0.247798766	1.168469903	1.193106539	-0.027063924	-0.264796803	0.852375706	0.877644513	1.144140259	0.529371339	1.753890152	82.86988608	89.8379672	1.148907256	75.56075139	87.54956063	102.9233385	94.79710462	89.18638072	94.43157849	0.106494472	0.106480287	0.075292933	0.999866801	1.014924191
20180209	GGY	STR	4	19	12	2.112912194	-0.012346227	2.609194318	1.659164287	-0.372723412	1.108099725	-0.088353019	-0.238341103	0.53991927	-0.031972603	0.043443065	0.033014473	0.066502504	-23.81850504	5.031457428	0.045714609	-0.004829052	2.258117029	2.281360669	0.099428975	0.232854671	1.362928602	1.363331762	-0.093171119	-0.264796803	0.906155274	0.907224378	1.169105531	0.591051222	1.679408686	87.91530663	81.33457278	1.113323476	72.28917446	80.39976996	103.1551421	88.63158521	90.18031862	88.70960672	0.028630146	0.030597684	0.02163583	1.068722608	1.079723367
20180209	GGY	STR	4	19	13	1.887173712	-0.082418228	2.817517067	1.570811268	-0.558015795	0.971222452	-0.078527552	-0.194898038	0.572933744	0.034529901	-0.225479828	-0.031941683	-0.074455593	-18.78704761	-19.06194454	0.200171949	0.060378874	1.88346569	1.917471874	0.14243804	0.275763458	1.161007476	1.161971667	-0.009509842	-0.219234108	0.877554358	0.884554873	1.120113689	0.606160568	1.62728433	76.18373189	83.56604727	1.109403689	66.74916863	78.31382807	101.9497529	95.39771753	88.50703774	96.14895332	0.150300527	0.150005208	0.1060697	0.998035146	1.016054782
20180209	GGY	STR	4	19	14	1.842026015	-0.187325198	3.000106888	1.492283716	-0.693225489	0.990234471	-0.112548277	-0.420377867	0.54099206	-0.039925692	0.032260678	0.001448964	-0.020066756	-37.84899215	2.265227463	0.02066982	-0.034145204	1.892774623	1.917924589	0.080138118	0.215634671	1.230702841	1.285906644	-0.085867507	-0.369787615	0.892561571	0.893546037	1.208770402	0.686282756	1.667144227	72.36594522	69.0202823	1.111384812	63.81166938	69.00947559	101.9361172	89.47463258	90.32344216	89.34549744	0.015443751	0.015869233	0.011221242	1.027550429	1.041203856
20180209	GYR	STR	4	2	4	2.182044496	0.226586005	1.501962934	1.692983736	-0.091362633	1.135781957	-0.015865475	-0.005984997	0.519998951	-0.093135112	-0.058333222	0.104084298	0.030851971	-0.659424261	-5.224723063	0.028340618	0.08886241	2.356919655	2.390414396	0.062778282	0.289565222	1.398161774	1.429663627	-0.061194959	-0.349560047	0.669754965	0.671059607	1.13945065	0.52830756	1.712241927	98.53516115	91.08160878	1.088623137	85.442237	91.22336627	104.9785104	92.75091299	87.93447755	90.5532509	0.017005113	0.018367951	0.012988103	1.080142802	1.095492966
20180209	GYR	STR	4	2	5	1.830101835	0.208496204	1.726847761	1.677118261	-0.040587665	1.067179343	-0.03659568	-0.064318219	0.624083249	-0.062283141	0.072532247	-0.024552164	-0.040954498	-5.884147324	6.669093647	0.083844223	-0.040857486	1.910137793	1.928100806	0.091302235	0.152755465	1.279691375	1.287036783	-0.036208628	-0.275259567	0.62027734	0.632719523	1.067950892	0.630472778	1.693205482	97.68108169	88.11192305	1.082898913	86.47743637	87.2747441	101.6479898	87.86131473	90.42625	87.44998282	0.06207596	0.064790732	0.045813966	1.043733062	1.05354837
20180209	GYR	STR	4	2	6	1.76851187	0.200459846	1.938149271	1.640522581	0.056047597	1.012716715	-0.04818016	0.008214028	0.599531085	-0.103237639	0.031392395	-0.010056011	0.094101187	0.784946323	3.058940201	0.04616974	-0.021392888	1.981044077	1.997929992	0.059434048	0.166257879	1.334381183	1.363267578	-0.047753567	-0.321189275	0.903591564	0.917623319	1.014266473	0.608410225	1.669767348	100.1206534	86.33233667	1.051746316	85.48218389	89.19065917	102.3905308	89.83025208	89.72287632	88.61485586	0.032959324	0.036920235	0.026106548	1.120175731	1.129723824
20180209	GYR	STR	4	2	7	2.287627294	0.211557271	2.138667181	1.592342421	-0.228438982	1.20632663	0.066253949	0.039606423	0.589475074	-0.009136452	-0.234048027	0.015011341	-0.006226676	3.843886524	-21.67500785	0.183539729	0.013928829	2.433718754	2.471728204	0.154778701	0.227484006	1.290421981	1.330650909	-0.031249168	-0.321189275	0.849934925	0.850500708	1.227765575	0.59087478	1.605917869	97.31570034	91.45120121	1.067153589	83.43427914	92.88133185	103.9770458	92.1193299	89.42993991	94.14323102	0.106653397	0.11346445	0.080231482	1.063861566	1.080476794
20180209	GYR	STR	4	2	8	1.970878899	0.166326352	2.377519853	1.65859637	-0.385257917	1.17720108	0.055325975	-0.194441603	0.604486415	-0.015363128	-0.02691964	0.039528791	-0.009331095	-17.83112132	-1.137776037	0.001680819	0.027026207	2.09057707	2.113386754	0.036695484	0.223652471	1.240249033	1.248818056	-0.030313356	-0.272247177	0.810138341	0.812425486	1.238638787	0.635175085	1.66693432	89.34446672	84.30401006	1.105154862	81.55343009	85.17512039	102.1960845	90.04544471	89.18492179	89.97352351	0.001137024	0.001206079	0.000852827	1.060733397	1.072306753
20180209	GYR	STR	4	2	9	1.962080333	0.090045285	2.610605667	1.713922345	-0.51338336	1.162864029	-0.039147751	-0.221361243	0.644015206	-0.024694222	-0.078805505	-0.044041019	-0.083461971	-18.96889736	-7.609877365	0.072236174	-0.032012102	2.009457306	2.031869005	0.067057301	0.162403157	1.217301701	1.261848206	-0.01088081	-0.332231858	0.652902058	0.656601892	1.271147208	0.681444195	1.725611739	95.74462568	86.58225778	1.135915803	79.16498292	84.56540799	104.1835702	90.75286182	90.41596645	91.94792266	0.050838292	0.052065849	0.036816115	1.024146296	1.035568713
20180209	GYR	STR	4	2	10	2.006073166	-0.011604621	2.840852745	1.674774594	-0.603021923	1.117663912	-0.095059354	-0.300166748	0.599974187	-0.108156194	-0.041076722	-0.044954164	0.050633239	-26.57877473	-5.00571134	0.043842138	-0.04138726	2.189255429	2.215915797	0.07489069	0.212613046	1.268069837	1.296739616	-0.017431199	-0.33585826	0.926571833	0.946709711	1.269963803	0.679534299	1.701602028	86.7532857	80.32321461	1.114005385	74.17199507	78.59777097	105.2656537	89.63707217	90.65140505	91.22213129	0.028321111	0.030907221	0.021854706	1.091313849	1.104603678
20180209	GYR	STR	4	2	11	2.094058831	-0.131002961	3.0621502	1.57971524	-0.885963954	0.918649774	-0.093269042	-0.34124347	0.555020023	-0.057522955	-0.217144296	-0.12022714	-0.125277921	-31.58448607	-20.50913399	0.210662814	0.024467208	2.106154733	2.145784261	0.146484424	0.238368366	1.235239552	1.261060282	0.00560925	-0.331564372	0.435909351	0.436688376	1.276263897	0.65406668	1.594405199	86.46790801	83.04642817	1.089577975	71.68135614	74.62058406	106.9785589	93.94505408	89.22601312	95.42611248	0.141453144	0.142270219	0.100600237	1.005776296	1.02470104
20180209	GYR	STR	4	3	7	1.645331938	0.124449376	1.583970007	1.563309095	-0.105159698	1.091546007	0.075640175	-0.004150342	0.804004786	-0.05595579	-0.084196017	-0.169366449	0.03344735	-0.295763149	-7.629303364	0.060042714	-0.17184495	1.718127335	1.745375375	0.094319835	0.10763984	1.390088169	1.463458725	-0.048225289	-0.468291973	0.636892601	0.643661747	1.096599858	0.805960279	1.612877036	104.2211183	90.79413413	1.041088575	91.47175398	91.42474174	109.1240713	91.26040251	94.2809481	91.70832695	0.04942196	0.051608565	0.036492766	1.044243593	1.06080441
20180209	GYR	STR	4	3	8	1.900490367	0.103627756	1.800096117	1.638949271	-0.054032423	1.2198375	0.04498962	-0.08834636	0.634638337	-0.02250844	0.085471412	0.042540931	-0.033507463	-7.925066513	7.681820126	0.117496499	0.02571636	1.912367309	1.94266525	0.103512842	0.206861233	1.268297966	1.3225613	-0.028468295	-0.373869253	0.598543421	0.609483488	1.221033591	0.64115328	1.691306793	104.0018355	87.00867642	1.097471372	85.05973166	87.94655949	102.2225156	87.56072167	88.2943704	86.52501237	0.086889763	0.087432772	0.061824306	1.006249409	1.022191579
20180209	GYR	STR	4	3	9	1.715720471	0.092929336	2.041623942	1.683938891	-0.07975929	0.972282848	-0.008355635	-0.002874948	0.677179268	-0.056015903	-0.054064181	-0.150541028	-0.00904134	-0.243246387	-5.927494965	0.028991904	-0.154821609	1.748698465	1.766407981	0.075380713	0.056410688	1.362309997	1.403578365	-0.06366808	-0.373869253	0.723103284	0.72516465	0.97554881	0.679498203	1.702694988	98.49479229	90.5515773	1.099369295	85.4669953	89.5720121	106.4244783	91.28584871	93.88855864	90.7811239	0.023446434	0.0238971	0.016897801	1.019221076	1.029542989
20180209	GYR	STR	4	3	10	2.261231594	0.077136997	2.234135946	1.675583255	0.01142311	1.120592922	-0.011904448	-0.056939129	0.52663824	-0.065057243	0.078549457	-0.013254177	0.096269697	-6.170741353	8.581120129	0.111843808	-0.026369593	2.40970812	2.437181489	0.108101744	0.183922202	1.286245849	1.314915913	-0.044221415	-0.291273548	0.906642311	0.907780511	1.120651143	0.533687498	1.681180739	88.3867229	85.60796364	1.106195433	79.49297969	86.91774598	101.8574664	87.15082288	90.14935662	87.36939274	0.065639082	0.069949062	0.049461456	1.065661795	1.077811532
20180209	GYR	STR	4	3	11	2.463598624	0.079398772	2.456013344	1.663678807	-0.315915291	1.059021656	0.01306349	0.021610328	0.513384063	0.031212453	-0.282276496	-0.049629629	-0.093332331	2.410378776	-31.74976199	0.211358053	-0.008159819	2.424226177	2.461771045	0.136776167	0.190510168	1.143052216	1.162541916	0.00087143	-0.291273548	0.839032751	0.841478715	1.105137702	0.5147858	1.668713112	94.40897502	89.38228785	1.12406924	77.35006605	87.86063147	105.0321728	92.33475178	90.27569295	94.86138302	0.123299314	0.121328784	0.085792406	0.984018319	0.999258167
20180209	GYR	STR	4	3	12	2.164447363	0.016847545	2.665699632	1.676742297	-0.697073357	0.924148451	-0.110382305	-0.260666168	0.463754434	-0.062119878	-0.145551668	-0.018992383	0.004400272	-29.33938321	-13.0672388	0.091880046	0.041093337	2.215940567	2.248591535	0.092107312	0.26078038	1.176020649	1.203184704	-0.055231606	-0.298572783	0.87639493	0.891516159	1.157567115	0.535606111	1.697940492	86.31570619	81.69686733	1.11638169	73.67550793	77.94715711	103.5979969	92.3566802	89.05448932	92.34322687	0.058637858	0.060032879	0.042449656	1.023790463	1.038875592
20180209	GYR	STR	4	3	13	2.14685023	-0.12117298	2.848681026	1.566359992	-0.914930069	0.788240994	0.001167933	-0.406217836	0.444762051	-0.057719606	-0.11944179	-0.05922446	-0.049252343	-42.40662201	-11.33572244	0.086289771	0.015397944	2.144575485	2.169065547	0.078687874	0.204356254	1.158836966	1.18732691	-0.031076043	-0.293844495	0.522069224	0.522237351	1.207650983	0.605109713	1.633231817	85.70366238	74.06099567	1.113581302	73.25334739	70.75271093	104.5118894	89.24387118	89.27095687	92.10786059	0.056902713	0.056842421	0.040193661	0.998940427	1.010347866
20180209	GYR	STR	4	4	6	1.645331938	0.208793332	1.610057776	1.604429843	-0.110460483	1.307154113	0.041141024	0.017414609	0.825077715	-0.101359159	-0.121556955	-0.025810733	-0.057264751	1.209141196	-8.632804802	0.091336698	-0.027995828	1.697325625	1.715284871	0.148843796	0.153864399	1.509318623	1.534230397	-0.042108137	-0.291168023	0.140465283	0.144893612	1.311813018	0.831462678	1.618891177	97.49794708	91.60510433	1.065194514	85.92133304	90.64165792	101.913901	92.90968504	89.39331755	91.42332481	0.076101836	0.07850671	0.055512627	1.031600728	1.042516
20180209	GYR	STR	4	4	7	1.434166342	0.186922157	1.868874291	1.645570867	-0.177123003	1.126764475	-0.045334033	-0.104142346	0.799266983	-0.15862391	-0.031644879	-0.04855015	0.072561745	-7.423663606	-2.828960554	0.014911008	-0.051001314	1.601473612	1.619038352	0.052611355	0.125832851	1.568786761	1.577556784	-0.014968783	-0.425184902	0.584649789	0.586487588	1.140601043	0.821483343	1.655265537	95.87470036	87.99110493	1.060475081	85.65939806	88.54307844	99.66393067	92.06037796	90.66586682	90.55358637	0.013167467	0.01470356	0.010396987	1.116658204	1.128905556
20180209	GYR	STR	4	4	8	1.786109003	0.151851802	2.091973657	1.600236835	-0.351440578	1.154764793	0.025400818	-0.135787225	0.750716833	-0.086062166	-0.104752343	-0.098890173	-0.048184774	-10.25262416	-10.00263816	0.087159858	-0.084087081	1.854799797	1.876244241	0.112583173	0.124632358	1.542637344	1.594270806	-0.015799165	-0.425184902	0.585458453	0.590476459	1.207059322	0.767737344	1.611209592	96.1835707	87.4250975	1.068832677	81.98271249	85.00510486	105.9651685	92.02741191	91.03372035	92.37272057	0.066456042	0.069011831	0.048798734	1.038458344	1.050464579
20180209	GYR	STR	4	4	9	1.909288934	0.082266568	2.320617086	1.625637653	-0.521550557	1.30000349	-0.048316168	-0.240539568	0.65182666	-0.134246939	-0.08790609	0.055742373	0.04014229	-20.25526232	-4.64494076	0.029466021	0.068953716	2.072276895	2.096484737	0.164086627	0.246839916	1.372147375	1.400106873	-0.025001388	-0.229874375	0.469643061	0.470079723	1.400722691	0.707643638	1.658749853	85.8689924	79.26593607	1.086550272	74.79664831	81.67417778	99.94625501	89.18983612	87.95769732	90.85605988	0.020108918	0.021825532	0.015432981	1.085365792	1.098044774
20180209	GYR	STR	4	4	10	1.627734805	-0.021000442	2.578017777	1.577321484	-0.737382443	1.059849398	0.015279764	-0.328445658	0.707569033	-0.09410465	-0.19981869	-0.063944179	-0.115903005	-24.90020308	-14.47772676	0.176603147	0.025495459	1.619377422	1.640382422	0.211610026	0.151167686	1.489650718	1.510614077	-0.028449328	-0.224914237	0.120051375	0.122770015	1.291128814	0.785739252	1.588092009	86.09646291	84.56652304	1.095010087	74.03357564	80.72148177	99.30880339	96.8192655	88.28257199	94.5011615	0.154228756	0.153436889	0.108496265	0.994865636	1.007770072
20180209	GYR	STR	4	4	11	1.53974914	-0.167002166	2.787867957	1.592601248	-0.935815176	0.96520242	-0.109074244	-0.528264348	0.643624854	-0.210007654	-0.105634844	-0.050417542	0.055295114	-39.37792984	-7.521350238	0.095389699	0.011934458	1.696433719	1.717107608	0.124212396	0.188190665	1.554708774	1.584334138	-0.031668587	-0.305323503	0.093945485	0.099002444	1.344383039	0.858731267	1.692510209	79.95817031	72.61358196	1.116491847	69.56925091	71.55474025	97.67214843	93.9875315	90.35547756	92.02021454	0.079520587	0.087612587	0.061951455	1.101759809	1.1151866
20180209	GYR	STR	4	8	8	1.627734805	0.242034935	1.701434801	1.600272482	-0.086151793	1.28227239	-0.024603309	-0.054987676	0.73480346	-0.144301355	0.003458107	0.090373248	0.003552687	-4.279648324	0.706355476	0.024404632	0.084562362	1.807172983	1.826208367	0.041481209	0.26429904	1.481036238	1.502711755	-0.025261763	-0.253735694	0.193934909	0.194542106	1.285163263	0.750854613	1.61629219	97.89232509	88.27729328	1.036969617	87.90603046	90.4142295	97.42829468	90.95386355	87.57293432	89.0965818	0.019097985	0.021203308	0.014993003	1.110237968	1.121932369
20180209	GYR	STR	4	8	9	1.354979243	0.22497688	1.955324735	1.575669173	-0.085207898	1.080133285	0.022035881	-0.051529569	0.825176708	-0.140748668	-0.008718165	-0.01693778	0.064670327	-3.573292848	-0.689764018	0.003125821	-0.019950503	1.564573016	1.571641642	0.04648514	0.102631659	1.599932153	1.613142046	-0.048063239	-0.253735694	0.436013101	0.440363287	1.083488948	0.838678773	1.607548366	101.369851	88.80195775	1.022708028	89.52001778	87.9712582	99.72170696	90.66158324	89.76454885	89.47458375	0.002825422	0.00326247	0.002306915	1.154684121	1.159900898
20180209	GYR	STR	4	8	10	1.495756308	0.208105716	2.169191125	1.597705054	-0.032347086	1.23698162	0.008861536	-0.060247734	0.808238928	-0.076078341	0.05028288	-0.018332393	0.01261926	-4.263056866	3.540295673	0.0642105	-0.026838492	1.669592839	1.691689178	0.089029117	0.149190366	1.569078083	1.651701658	-0.064117635	-0.511860592	0.465531604	0.466686264	1.237404486	0.814044144	1.613436131	96.49116755	85.27102752	1.05099532	89.36094561	87.21161633	98.26837156	88.55245658	90.10132561	87.87184093	0.054388925	0.060709996	0.04292845	1.116219822	1.130992508
20180209	GYR	STR	4	8	11	1.724519037	0.201700993	2.414113486	1.60656659	-0.138680023	1.149781672	0.047361611	-0.009964854	0.789906535	-0.063459081	-0.112527966	-0.117334169	-0.003833934	-0.722761193	-9.599148864	0.09640746	-0.115350355	1.906923657	1.932847911	0.125907313	0.145409039	1.584542475	1.663420372	-0.005207118	-0.511860592	0.668854519	0.669393713	1.158114866	0.792514156	1.649950057	102.9249091	87.39369801	1.06530844	85.98490667	86.90734198	108.0672278	92.33999008	92.29471113	92.6715305	0.071497743	0.079060152	0.05590397	1.1057713	1.120804044
20180209	GYR	STR	4	8	12	1.53974914	0.174242349	2.641770257	1.653928202	-0.242326424	1.033332872	0.004359442	-0.12249282	0.672572367	-0.067293015	-0.054340496	-0.029680859	0.031389068	-10.32191006	-5.057502243	0.047147472	-0.024476276	1.735806017	1.751933323	0.069861121	0.130368513	1.412011886	1.466704986	-0.001503656	-0.392178077	0.725598596	0.72877035	1.061366534	0.686939902	1.661656826	90.57268611	84.50114289	1.091715431	80.97252484	84.16044938	98.10676455	91.84795864	90.32181358	91.55242073	0.038412468	0.043303544	0.030620229	1.127330402	1.137804385
20180209	GYR	STR	4	8	13	1.935684633	0.126261716	2.846370166	1.658287644	-0.53013136	1.071629348	0.040404759	-0.176833316	0.642891508	-0.035903947	-0.197370212	-0.062007533	-0.107602326	-15.3794123	-17.41008763	0.171414576	0.005073128	2.035654067	2.06462084	0.143773278	0.173517872	1.496779805	1.539977318	-0.007665688	-0.390596175	0.534503723	0.542056123	1.195587186	0.667733934	1.665018176	90.36567388	84.85938704	1.135881755	76.91175372	83.93374965	105.462714	92.83247336	88.67418832	94.59451962	0.119085468	0.125235699	0.088555012	1.051645517	1.066610131
20180209	GYR	STR	4	8	14	1.750914737	0.021295707	3.058552776	1.698692403	-0.798853155	1.027770759	-0.107989376	-0.374203528	0.580883975	-0.143506273	-0.129638513	-0.000781258	0.020512534	-32.78949993	-8.186100386	0.093518572	0.061012352	1.95884145	1.986921122	0.106948584	0.282533258	1.509659545	1.551480573	-0.015753665	-0.356520832	0.301769914	0.301951233	1.301721589	0.70572553	1.738944699	84.32400148	78.95869098	1.166483221	70.32056086	76.8450772	98.1661351	93.71719588	88.34332024	92.39446641	0.067517068	0.075534936	0.053411265	1.118753192	1.134790336
20180209	GYR	STR	4	8	15	1.610137672	-0.136877218	3.262051387	1.590703027	-0.821855501	0.797201757	-0.039434048	-0.503842041	0.580102717	-0.12299374	-0.022757867	-0.105493002	-0.019313128	-40.97560032	-6.996949572	0.075949926	-0.076718312	1.765627486	1.783386461	0.102836607	0.124099596	1.532253603	1.569044951	-0.01017609	-0.35016984	0.425744868	0.42767952	1.144979086	0.778141006	1.629149798	84.93679449	78.54326932	1.121286846	71.89728792	72.93540895	103.0589877	92.78703447	91.40892756	92.10243268	0.060833565	0.066708218	0.047169833	1.096569266	1.107598742
20180209	GYR	STR	4	9	8	1.504554874	0.289745669	1.62735088	1.599854676	-0.025421195	1.281479644	-0.007382207	-0.079964183	0.853099439	-0.130866228	0.077869134	-0.047320632	0.062323641	-5.354900307	5.205929893	0.096480969	-0.064949089	1.711133981	1.736609272	0.138058173	0.145762723	1.512815923	1.605490221	-0.066243637	-0.533477848	0.425913545	0.426957657	1.281731764	0.866774996	1.622908391	97.42289573	83.73466176	1.047977646	90.02628396	85.60393227	99.16122429	88.31382991	91.23703959	87.07970004	0.07973934	0.090687749	0.064125922	1.137302474	1.154234586
20180209	GYR	STR	4	9	9	1.671727638	0.284712272	1.881083849	1.592472469	-0.156242122	1.114500092	0.010675674	-0.002095049	0.805778808	-0.068542586	-0.151437925	-0.158354825	-0.020971347	-0.148970414	-13.19196018	0.133101663	-0.157894816	1.810653683	1.841231759	0.153223217	0.127302516	1.538226013	1.623534136	0.003856749	-0.533477848	0.718127992	0.725776391	1.125398621	0.808691513	1.64649503	104.7136499	90.3605427	1.048161395	87.78401186	91.85078128	109.4246362	92.50728309	93.53505177	93.99620402	0.103959238	0.112598591	0.079619227	1.083103277	1.10139458
20180209	GYR	STR	4	9	10	1.847698968	0.253776332	2.101754867	1.603148143	-0.391146925	1.168537994	-0.010207274	-0.153532974	0.647423983	-0.089513934	-0.112688317	-0.002028724	0.070753179	-13.34093059	-9.074894212	0.084166524	0.011916084	2.092041785	2.116757065	0.069681181	0.21112595	1.310621392	1.325494108	-0.020595816	-0.347317348	0.857511784	0.872851271	1.232264972	0.671373914	1.609106868	94.23524557	87.46272988	1.047289973	80.67431683	88.68234543	101.4942768	92.9742022	89.31502137	92.30078207	0.056896301	0.064420364	0.045552076	1.13224168	1.145617929
20180209	GYR	STR	4	9	11	1.900490367	0.176329241	2.33312539	1.592940869	-0.629532556	1.070472588	0.031137661	-0.266221291	0.645395259	-0.018760755	-0.151434917	-0.05372414	-0.072424994	-22.4158248	-12.8021564	0.1266944	-0.001563491	2.006167284	2.031797376	0.11474903	0.199741869	1.322489604	1.360282573	-0.013108737	-0.345283924	0.670882099	0.671181367	1.241862634	0.698398727	1.600928746	92.45704003	84.82168328	1.077440519	78.7581081	84.97891584	105.1137972	92.55969603	89.66894881	93.45481264	0.089311066	0.094277215	0.066664058	1.055605079	1.06909112
20180209	GYR	STR	4	9	12	1.794907569	0.051681795	2.545078963	1.624078531	-0.865410269	1.077800457	-0.035455248	-0.417656208	0.591671119	-0.091185749	-0.074898151	-0.015814863	0.012244652	-35.2179812	-5.323797641	0.056329456	0.005887251	1.975825189	2.013273088	0.073299227	0.263171161	1.456861842	1.539999215	-0.050068517	-0.499319936	0.226328249	0.227963717	1.382240485	0.729949493	1.658509267	93.84768052	78.92321917	1.090353914	79.77834009	76.7685113	100.9801958	92.27106041	90.17620849	91.40107863	0.040318283	0.044382163	0.031382928	1.100794951	1.121658365
20180209	GYR	STR	4	9	13	1.882893234	-0.119669438	2.758483453	1.588623282	-0.884488839	0.844664907	0.000398472	-0.492554359	0.575856256	-0.078941096	-0.02206543	-0.145347763	0.004759419	-40.54177884	-9.543837311	0.094686531	-0.117388463	2.066430145	2.098792804	0.093873858	0.205265358	1.435046992	1.51778204	-0.010400281	-0.494116292	0.631209278	0.631634346	1.223020569	0.761873953	1.644185506	90.82523916	75.08315222	1.108565766	75.26447462	73.32962494	108.9996426	90.49148761	92.66054748	92.44331309	0.064801115	0.071117668	0.050287786	1.097476005	1.114663734
20180209	GYR	STR	4	10	6	1.583741973	0.323582739	1.720622715	1.70632669	-0.130532558	1.255017645	-0.006418186	0.009262041	0.802059115	-0.152367053	-0.127021119	0.037462912	-0.035457082	0.661612451	-8.646349444	0.081195596	0.035068575	1.711333025	1.72738514	0.148011168	0.162712611	1.576506845	1.600615799	-0.036367134	-0.301866803	0.18326672	0.188629909	1.261787636	0.816455956	1.713109012	95.09065469	89.6883009	1.113186064	84.75865787	89.94907695	101.7398212	93.16379616	87.13767923	91.05724188	0.06709852	0.07250418	0.051268197	1.08056303	1.090698592
20180209	GYR	STR	4	10	7	1.398972076	0.297737292	1.969116209	1.699908504	-0.173470606	1.259271204	-0.036620429	-0.117759078	0.839522026	-0.187824135	-0.025552858	0.050441894	0.065101887	-7.984736993	-1.163137849	0.014334523	0.044766066	1.608092488	1.629558253	0.050976337	0.20906895	1.67610129	1.677292325	-0.154528511	-0.411136	0.222509001	0.224041225	1.271163253	0.868298531	1.707703753	92.58143834	85.16342542	1.106817551	84.30729119	87.2984034	93.89600864	90.12806434	88.49874727	89.21183513	0.012606288	0.014490694	0.010246468	1.149481477	1.164825432
20180209	GYR	STR	4	10	8	1.469360608	0.263390112	2.218451908	1.663288075	-0.390985487	1.16462206	0.047296031	-0.143311935	0.88996392	-0.122722248	-0.194741512	-0.119863166	0.007893498	-9.147874843	-14.55230296	0.178429464	-0.08184312	1.628453656	1.654174347	0.227509543	0.125992682	1.694383407	1.746380385	-0.038401014	-0.411136	0.287914973	0.289061886	1.228500791	0.909744382	1.681583414	98.45542197	90.26553593	1.10070293	87.45054559	89.5969797	104.4737596	95.54147624	91.74327147	95.00056693	0.154955204	0.171732771	0.121433407	1.108273658	1.12577834
20180209	GYR	STR	4	10	9	1.451763475	0.185974986	2.449047075	1.710584106	-0.639778553	1.085022185	-0.060741618	-0.338053447	0.770100754	-0.114828751	-0.155916285	-0.059298726	-0.043839579	-23.7001778	-11.09707474	0.138100062	0.000575152	1.557949765	1.579968879	0.190347322	0.183347346	1.610327751	1.64322832	-0.038165285	-0.283624088	0.160994456	0.167612931	1.259599039	0.848835053	1.731361468	98.25774756	86.67407749	1.104579177	85.80220165	86.96015899	97.42882573	95.91625682	90.31652407	93.55471024	0.125358972	0.134528099	0.095125731	1.073142968	1.088310118
20180209	GYR	STR	4	10	10	1.451763475	0.059298832	2.663881468	1.649842488	-0.894755622	0.922811221	-0.009364942	-0.493969732	0.710802028	-0.158668329	-0.188441062	-0.088099173	-0.072093677	-34.79725254	-12.82215857	0.171853431	0.021435486	1.529364273	1.552455513	0.25834199	0.184364544	1.645297459	1.675675882	-0.036562567	-0.266104764	0.070384471	0.080084656	1.285366941	0.880012078	1.656167822	93.72837472	86.64525965	1.086068087	81.73116567	85.09005669	99.38326314	96.74131446	90.0389223	93.08847368	0.158914038	0.167408436	0.11837564	1.053452783	1.069358432
20180209	GYR	STR	4	12	7	1.856497535	-0.207569681	1.721408226	1.492509591	-0.105735268	1.04372463	-0.022327547	-0.066536798	0.635735613	-0.121448654	0.009368878	-0.082700713	0.145035954	-5.974887293	0.073111661	0.033920071	-0.094890488	2.097145623	2.117154336	0.060138274	0.161958397	1.483382668	1.526567005	-0.020145904	-0.379427715	0.904510218	0.904681587	1.049066752	0.65064329	1.493884574	91.87817671	91.58745846	0.97326237	80.12432648	90.63762293	104.6670668	90.05203512	91.91177187	89.09641052	0.022874055	0.0258391	0.018271003	1.129624782	1.140402449
20180209	GYR	STR	4	12	8	2.454800058	-0.228505264	1.928065703	1.470182044	-0.188169215	1.229207976	-0.035546086	-0.057167919	0.5530349	0.0235873	-0.04515593	0.054180325	-0.060972664	-5.901775632	-3.663461136	0.012699663	0.043209304	2.517003451	2.548388083	0.08872632	0.230888214	1.197984325	1.211718989	-0.044361031	-0.290241251	0.894382711	0.894596705	1.243527202	0.556481925	1.488488507	98.71535767	92.26117735	0.989057589	76.5500057	87.2613855	104.5650197	87.39995228	89.08330194	89.6893923	0.007135483	0.007316293	0.0051734	1.025339495	1.0381245
20180209	GYR	STR	4	12	9	2.094058831	-0.265762768	2.171448882	1.434635958	-0.020348194	1.413666737	-0.024189683	-0.10232385	0.607215226	-0.037385364	0.145520484	0.18906792	-0.034241903	-9.565236768	12.67036498	0.186798149	0.164594772	2.16572715	2.212100514	0.130473166	0.32949439	1.309047027	1.348949092	-0.003735991	-0.294701628	0.612442628	0.612687283	1.413813175	0.616910177	1.458411827	81.79497602	83.58809079	1.013979024	66.73645614	83.74430955	100.8574386	84.76871492	86.12115513	85.24355541	0.121978651	0.126153321	0.089203869	1.034224597	1.056369803
20180209	GYR	STR	4	12	10	1.803706136	-0.269791711	2.451354896	1.410446276	0.070887301	1.334356006	0.053954752	0.043196634	0.796283146	-0.071627267	-0.014702878	-0.039096411	0.012373133	3.105128214	-0.950042919	0.01991376	-0.045233642	1.908689125	1.926835228	0.078388086	0.163548344	1.406508736	1.424076914	-0.11984265	-0.294701628	0.632034525	0.633225702	1.336237613	0.800664263	1.458616094	75.35520152	88.02852296	1.028228752	65.25525528	86.83778166	103.7340337	86.95643192	90.48838712	89.39399842	0.014754791	0.01561358	0.011040468	1.058204043	1.068264497
20180209	GYR	STR	4	12	11	1.574943406	-0.255756025	2.715557386	1.464401028	-0.09865572	1.163009196	0.042280893	0.028493756	0.757186735	-0.059254134	-0.170195024	-0.040478853	0.043818606	2.155085295	-13.33887479	0.145535124	-0.03700352	1.700150503	1.724032733	0.173689142	0.151589899	1.312840455	1.378811	0.049884868	-0.388218135	0.6769883	0.68759004	1.167186078	0.760035985	1.556167412	70.22744782	90.31275784	1.111123218	60.14976752	86.7934596	100.8107533	94.88707961	90.40449227	94.90200921	0.121058545	0.13068263	0.092406574	1.079499426	1.094663292
20180209	GYR	STR	4	12	12	1.812504702	-0.275289858	2.945833206	1.506681921	-0.607262083	1.121573618	0.10243766	-0.141701268	0.716707882	-0.015435528	-0.344747095	-0.100560747	-0.13937957	-11.18378949	-27.10731397	0.307523433	0.014687211	1.766516217	1.819426065	0.258727491	0.225918532	1.416461767	1.466548951	-0.009786052	-0.388218135	0.13890649	0.139179827	1.275419389	0.730744615	1.636134337	67.35847116	85.86023675	1.23028314	57.49229624	77.52744158	106.4883865	97.54364612	89.08156989	98.80491755	0.246192934	0.239946307	0.169667661	0.974627108	1.003818673
20180209	GYR	STR	4	13	8	1.909288934	0.302415248	1.630483701	1.739237887	-0.000934104	1.066420451	-0.0199774	-0.060338386	0.542462927	-0.040328381	0.082577931	0.044402941	0.008058091	-6.346944855	8.517155645	0.098389495	0.03056119	2.106668995	2.131936679	0.09939906	0.203901427	1.414560338	1.465119393	-0.012689544	-0.381356608	0.843734482	0.85897556	1.06642086	0.547296196	1.753951269	96.6371342	86.63797393	1.130891985	86.69701476	88.09947996	100.5481889	86.84819234	88.45296852	87.38429486	0.066049179	0.072877266	0.051532009	1.103378833	1.116612914
20180209	GYR	STR	4	13	9	1.997274599	0.302230296	1.84163495	1.719260488	-0.031241569	0.987790681	0.010635281	0.022239545	0.586865869	-0.03227029	-0.065840092	-0.076465469	-0.031460811	2.17021079	-7.052803436	0.044291217	-0.082732927	2.164772265	2.184851897	0.054912175	0.15943075	1.462365395	1.507200106	-0.023323016	-0.381356608	0.909455435	0.910279876	0.988284608	0.588173033	1.760656041	102.0911591	86.9470493	1.135792897	87.16100823	89.37819386	105.0878774	90.51396734	91.30579351	91.15345889	0.028934794	0.031361356	0.022175828	1.083863113	1.093916629
20180209	GYR	STR	4	13	10	2.006073166	0.296044465	2.037217505	1.729895768	-0.142240919	1.009567016	-0.043617907	-0.043600546	0.5104004	-0.063731101	-0.06024499	0.027453239	0.082746474	-4.882592646	-6.045267	0.037753664	0.025889183	2.286238218	2.303301011	0.047608006	0.184222152	1.355154854	1.376141719	-0.00341302	-0.320637025	0.946172576	0.953927265	1.01953815	0.516208513	1.737936575	93.68453406	85.88694179	1.117285204	81.94923168	88.59262672	99.9675307	91.79758953	88.81794722	90.97839219	0.023353535	0.026615053	0.018819685	1.139658442	1.148164011
20180209	GYR	STR	4	13	11	2.34921726	0.267880763	2.237111774	1.686277862	-0.419100043	1.057633113	0.001899783	-0.103845537	0.537853639	0.019015373	-0.164879636	-0.041671848	-0.038986682	-10.92785965	-17.51150096	0.130425533	-0.00281433	2.542762094	2.572475876	0.088287191	0.206570129	1.293212282	1.333218899	0.00517521	-0.320637025	0.919555627	0.92064815	1.137643462	0.548116791	1.690287845	92.85172844	87.26605026	1.121426601	82.14162648	87.45619804	103.9250187	92.10832096	89.80021007	92.9636419	0.072539054	0.078515325	0.055518719	1.082386946	1.095035321
20180209	GYR	STR	4	13	12	1.962080333	0.184898955	2.44652313	1.688177645	-0.558848685	0.832219069	-0.059576211	-0.268725173	0.496181791	-0.01997131	-0.049389624	-0.104256465	-0.00282936	-28.4393606	-10.62590909	0.082072417	-0.074641148	2.153790779	2.168298265	0.072223544	0.099609462	1.369188897	1.396307363	0.015413564	-0.277782048	0.953856395	0.959401134	1.002447222	0.564631244	1.710900983	98.55209291	86.16759282	1.09439574	83.66801222	84.24789787	102.1668065	91.01122555	91.48607923	92.25588861	0.053890065	0.059155542	0.041829285	1.097707746	1.105101676
20180209	GYR	STR	4	13	13	2.12045453	0.074246915	2.611302506	1.628601434	-0.664243589	0.676686889	-0.080764256	-0.318114797	0.391925326	-0.02280067	-0.039465324	-0.063641767	-0.025318478	-39.06526969	-8.380623865	0.053411763	-0.039175969	2.307346582	2.323355641	0.049194133	0.138297993	1.360557128	1.389204453	-0.033359957	-0.277782048	0.960009503	0.963755204	0.948221857	0.505294326	1.643423257	90.07833557	82.29950331	1.075890695	80.08035141	78.85733751	101.539364	91.68948116	90.51510944	91.36438074	0.032737015	0.035622382	0.025188828	1.088137731	1.095687556
20180209	GYR	STR	4	13	14	2.296425861	-0.057273315	2.74528651	1.547837178	-0.880554163	0.729952683	-0.079148478	-0.357580121	0.328283559	-0.048119148	-0.111537049	0.021322872	0.025223842	-47.44589356	-5.859032009	0.039537172	0.077145048	2.548703909	2.578538034	0.044211466	0.271866159	1.27954275	1.29901234	-0.0338125	-0.291029683	1.007111169	1.017433057	1.143768575	0.487800256	1.604200179	85.49728552	75.38944688	1.046369543	75.99265084	73.52546403	99.82384339	88.50653538	88.17844287	90.92119317	0.021938211	0.024348273	0.017216829	1.109856823	1.12284837
20180209	GYR	STR	4	15	5	1.179007913	0.13066939	1.566771675	1.571113089	-0.085859933	1.280556076	-0.053681235	-0.074336881	1.080997574	-0.227010803	-0.00227679	-0.024223395	0.1429533	-3.933861549	-0.212694762	0.014052618	-0.029356817	1.375066136	1.397066353	0.042686442	0.18819858	1.631121847	1.643081086	-0.082533376	-0.5358585	0.286364192	0.289584051	1.283431257	1.10707526	1.575638896	94.11126502	88.59326387	1.015848797	85.86150573	89.26092257	99.28610777	92.28315819	90.09219957	89.54228705	0.014452689	0.016856038	0.011919019	1.166290845	1.184950785
20180209	GYR	STR	4	15	6	1.442964909	0.113669123	1.820321778	1.517431855	-0.227981796	1.343514168	0.058399159	-0.076613671	1.056774179	-0.084057502	-0.118709321	-0.143330333	-0.08731495	-4.146556311	-7.923311905	0.107351858	-0.135564679	1.421611141	1.448116687	0.189384567	0.111297554	1.6432456	1.714643742	-0.02745772	-0.5358585	0.099244268	0.1036381	1.362720081	1.062876749	1.571140626	104.8974958	92.03974673	1.024903249	86.23162873	91.30847243	109.0590531	93.04590784	92.221909	92.08061977	0.106793236	0.105212853	0.074396722	0.985201465	1.003570273
20180209	GYR	STR	4	15	7	1.381374943	0.068528727	2.086337584	1.575831014	-0.310046832	1.278391219	-0.057449203	-0.195322992	0.913443846	-0.171372452	-0.025004076	-0.068683827	0.128987341	-12.06986822	-2.548141089	0.020990579	-0.070253264	1.570854561	1.601502717	0.050539875	0.193305674	1.493232106	1.584969391	-0.020726981	-0.548624578	0.401803295	0.402246544	1.315451689	0.949683762	1.578386205	89.22112286	86.83337478	1.025732256	80.50371905	87.2243675	96.78710991	92.51171149	91.75946806	90.83140892	0.01889746	0.021489576	0.015195425	1.137167406	1.15935411
20180209	GYR	STR	4	15	8	1.750914737	0.007139455	2.339459045	1.518381811	-0.469859789	1.212086922	0.051625842	-0.220327069	0.844760019	-0.042385111	-0.090267281	-0.160397525	-0.054373902	-14.61800931	-9.792665566	0.099508405	-0.139751614	1.773802495	1.806755333	0.131043377	0.13243414	1.483708306	1.581932007	-0.021864593	-0.546838562	0.614957102	0.629378002	1.299970356	0.874048056	1.52468014	92.1093599	85.23216829	1.03888167	78.85027679	84.51795078	110.2319717	91.76322322	92.69543395	92.80376723	0.079335854	0.080372924	0.056832239	1.013071886	1.031892242
20180209	GYR	STR	4	15	9	1.865296101	-0.085892783	2.579452255	1.570007653	-0.563713312	1.26501191	-0.021281766	-0.31059435	0.684362494	-0.096759013	-0.005994506	-0.006850883	0.029516884	-24.41067487	-0.635154215	0.018572541	-0.019853565	1.973970299	1.99240954	0.045029952	0.172303655	1.30957528	1.316274844	-0.070886931	-0.229483998	0.598099037	0.59923442	1.384928818	0.757748757	1.591462799	89.73104044	80.5849334	1.081502752	72.54277686	78.58136614	102.6286401	89.46460823	90.42772303	89.58461722	0.013305944	0.014081163	0.009956886	1.058261097	1.06814652
20180209	GYR	STR	4	15	10	1.53974914	-0.197508019	2.829924613	1.548725887	-0.629213055	0.979515753	0.001948469	-0.316588856	0.67751161	-0.06724213	-0.173255435	-0.041509945	-0.060636915	-25.04582909	-12.55739821	0.14472706	0.035439742	1.546756272	1.567120559	0.156475115	0.174171086	1.352483351	1.364907762	-0.018423582	-0.222670912	0.368308897	0.36850489	1.164199373	0.750847514	1.616093403	77.22210291	79.04660164	1.13128281	66.52345816	75.80311226	100.1382629	93.25809512	88.23603341	94.98070835	0.13232529	0.132927479	0.093993922	1.004550827	1.017776544
20180209	GYR	STR	4	16	5	1.310986411	0.036439248	1.541513618	1.588655988	-0.037129967	1.290649915	-0.032478224	-0.018387155	0.948989991	-0.227083782	-0.028315138	0.042970665	0.142530703	-1.109995438	-1.585544755	0.001629463	0.039830025	1.519637946	1.534136582	0.04013018	0.185936876	1.663727225	1.663785693	-0.112723481	-0.31934793	0.235802716	0.236808201	1.29118389	0.975954473	1.591324214	92.04130488	87.38150412	1.036445067	82.94011951	88.38541563	95.79742355	91.86716188	87.99744426	90.14239852	0.001516419	0.001757766	0.001242929	1.159156139	1.170215472
20180209	GYR	STR	4	16	6	1.478159175	0.029087514	1.797062301	1.556177764	-0.208145489	1.414178026	0.028106868	-0.046702293	0.991960655	-0.084553079	-0.135156749	-0.027825503	-0.1806887	-2.695540194	-7.986316441	0.101837589	-0.022826283	1.375304495	1.393958731	0.193103501	0.152818347	1.563393562	1.596283041	-0.041231049	-0.31934793	-0.003730552	0.017274571	1.429413878	0.996652532	1.576181232	99.06136682	91.20031829	1.050610542	82.65792375	88.55142647	102.0666071	94.31520366	85.96050492	86.1011334	0.1047187	0.097432064	0.068894873	0.930417047	0.943036958
20180209	GYR	STR	4	16	7	1.33738211	-0.012125293	2.077069551	1.584284632	-0.320137468	1.339411988	-0.069048257	-0.181859042	0.964135152	-0.265241779	-0.089366398	0.03326188	0.186575658	-10.68185664	-4.53091024	0.05267751	0.041227732	1.590916791	1.61428118	0.127528311	0.258772702	1.660647024	1.662821119	-0.029082911	-0.374846059	0.272499635	0.274919437	1.377139235	1.016357469	1.589411569	88.39042655	85.6850513	1.040349963	76.42457106	85.05527871	97.0879833	94.72938869	88.77718606	91.42830844	0.046826615	0.055703787	0.039388526	1.18957535	1.207045591
20180209	GYR	STR	4	16	8	1.442964909	-0.075512511	2.342273124	1.515236375	-0.522609731	1.297291772	0.04558004	-0.27122544	0.997397033	-0.078666121	-0.135095885	-0.142087963	-0.099357804	-15.21276688	-10.19765762	0.142168736	-0.106474762	1.419405325	1.442190615	0.223795344	0.102677866	1.561052034	1.600165497	-0.026424875	-0.371467999	0.147329622	0.150020311	1.398601757	1.036606212	1.520392268	88.55660076	85.50430403	1.047221251	76.62229395	83.83547201	103.7758036	94.81130598	92.78981183	93.4113287	0.141648725	0.139335997	0.098525429	0.983672796	0.999463401
20180209	GYR	STR	4	16	9	1.319784977	-0.178989238	2.599136895	1.560816415	-0.646891239	1.065520978	-0.02436049	-0.406321325	0.85530907	-0.178023925	-0.144275389	-0.069586983	0.101783695	-25.41042449	-9.610521664	0.132918654	-0.008917203	1.48731055	1.507909973	0.148145975	0.181014075	1.475883752	1.485335598	0.011802178	-0.309078949	0.436696609	0.43698231	1.246516438	0.963505652	1.583191747	83.70317489	82.63638293	1.077485769	69.99770107	80.5960368	101.6201055	96.07764911	89.80676053	94.76942111	0.126386089	0.142428779	0.100712356	1.12693399	1.142542155
20180212	GGG	STR	4	4	7	1.963225147	0.148250394	1.545936211	1.570200622	-0.100694303	1.108019135	0.037882802	-0.078976475	0.601567	-0.007910884	0.034385094	-0.001710288	0.048941092	-7.479278371	3.227917433	0.047887749	-0.021679408	2.110986501	2.128657039	0.061769299	0.190057383	1.173999215	1.174053798	-0.01274474	-0.251088393	0.969096551	0.997377013	1.112585163	0.60678062	1.579402192	96.06687795	88.77374908	1.029407774	84.03932238	89.41290462	103.3446505	90.27590489	90.5786344	88.69299663	0.032081448	0.034496046	0.024392388	1.075264599	1.08426537
20180212	GGG	STR	4	4	8	2.233393745	0.129219171	1.755351827	1.608083423	-0.154571843	1.312942574	0.107797187	-0.044591381	0.599856712	0.041030208	-0.0421289	0.092197292	-0.021239281	-4.251360938	-2.891061142	0.010566622	0.076960043	2.322466833	2.349593086	0.043574816	0.257330668	1.293957372	1.309799952	-0.05416518	-0.235712721	0.789290187	0.808220825	1.322010082	0.602909565	1.609019866	91.7639543	90.84314294	1.082851853	80.70749649	90.54791437	103.649039	88.59258508	88.57214899	90.20027034	0.006434305	0.006690921	0.004731195	1.039882394	1.052028148
20180212	GGG	STR	4	4	9	1.702062168	0.100005093	2.003497974	1.71588061	-0.063267451	1.167003967	0.018725872	-0.086720281	0.692054004	0.019790926	0.069128466	0.04040305	-0.060368379	-7.14242208	5.766583021	0.082784731	0.020955156	1.725792827	1.74208159	0.086795698	0.179399847	1.161197762	1.16498984	-0.017480786	-0.186966651	0.789208369	0.797841256	1.168717686	0.697746968	1.725978856	95.56843292	87.25443382	1.135476218	80.2087607	88.1394276	102.7087604	87.71684934	89.63794355	87.40368314	0.067838553	0.068784379	0.048637901	1.013942299	1.023512315
20180212	GGG	STR	4	4	10	1.909191427	0.088047544	2.224061723	1.734606482	-0.197659552	1.37002257	-0.028241037	-0.017591815	0.732457054	-0.040577453	-0.143504657	-0.01942671	-0.065935817	-1.37583906	-11.35536851	0.127738769	-0.020355149	1.939867457	1.968942833	0.124519072	0.189862535	1.224300756	1.232627541	0.001404544	-0.319441028	0.746952445	0.781074074	1.384207767	0.733791072	1.735540706	88.33909833	90.88136048	1.158059407	77.0757007	90.21402427	101.4993964	91.08969823	90.64518575	93.63330366	0.093124868	0.094621156	0.066907261	1.016067551	1.031296708
20180212	GGG	STR	4	4	11	1.972230767	0.050689889	2.482995989	1.706365445	-0.325118356	1.253395053	-0.016662232	-0.161096472	0.713030344	-0.10651327	-0.067784445	-0.034523567	0.108566815	-12.73120757	-5.909603618	0.054121026	-0.032264126	2.177451004	2.205886241	0.099231477	0.274282482	1.278860878	1.296075023	-0.046488556	-0.319441028	0.722467944	0.742403574	1.294874938	0.738721477	1.711523892	93.34514103	87.05932038	1.13812272	74.37185332	84.23882525	106.9668442	92.93146805	91.07642135	91.43063987	0.035150591	0.038808181	0.027441528	1.104054881	1.118472685
20180212	GGG	STR	4	4	12	1.675045309	-0.01075748	2.719887654	1.689703212	-0.57993258	1.077906809	-0.046481329	-0.228880917	0.678506776	0.002053545	-0.204658426	-0.058684697	-0.125039277	-18.64081119	-16.33035141	0.198810113	0.017715583	1.635158505	1.66310501	0.1827168	0.185521391	1.331324993	1.349966249	0.025778945	-0.283760381	0.501665855	0.503283879	1.2240118	0.716074114	1.723951952	79.99604424	84.3370662	1.18325561	68.22351993	80.0134628	102.5665156	93.63524132	90.05339258	96.55970682	0.171946607	0.167852151	0.118689394	0.976187627	0.992871656
20180212	GGG	STR	4	4	13	1.747090268	-0.120364738	2.923612041	1.643221883	-0.786478959	0.904827401	-0.041153633	-0.433539343	0.61982208	-0.122985732	-0.040942444	-0.150119611	0.04672448	-34.97116259	-10.31885756	0.117217674	-0.110584233	1.882948406	1.905535986	0.120770838	0.13225408	1.363619274	1.375127894	-0.060552686	-0.283760381	0.82800326	0.844682525	1.198858531	0.766329735	1.75419812	78.4148493	72.65005459	1.193287789	68.47395764	68.72753681	103.847251	94.31824751	92.84217724	93.55036133	0.0880379	0.094883949	0.067093084	1.077762518	1.090691203
20180212	GGG	STR	4	6	9	1.990242006	0.258609884	1.683602565	1.63463012	-0.145540181	1.37583724	0.01395936	-0.049808859	0.700907396	-0.05056895	-0.043181685	0.045136057	-0.050362621	-4.06479933	-3.040185838	0.026930449	0.032093643	2.015899881	2.044087347	0.056184874	0.23623672	1.2266608	1.242838196	-0.052567745	-0.268074333	0.522548541	0.524539086	1.383513663	0.704492242	1.645484559	96.42543555	88.5485717	1.081796395	82.87229637	89.07285111	104.5288729	87.09080137	89.09575814	90.74004395	0.018892508	0.019136068	0.013531243	1.012891837	1.02705467
20180212	GGG	STR	4	6	10	1.630017209	0.23110279	1.943635803	1.64858948	-0.131659142	1.29410485	-0.041071826	-0.092990544	0.746043453	-0.100931572	0.007996649	0.0735261	0.110933529	-7.104985169	1.184260943	0.023132643	0.057214692	1.801998753	1.83420923	0.060929062	0.269755085	1.508987328	1.519647495	-0.052356065	-0.336169696	0.725457882	0.751531262	1.300784952	0.758561308	1.674734225	99.56942513	86.59161224	1.059067124	82.43743206	88.43132095	101.9782661	90.15508105	88.35806992	89.19919746	0.018154562	0.020070032	0.014191656	1.105509036	1.125269856
20180212	GGG	STR	4	6	11	1.693056548	0.206219212	2.18822162	1.607517654	-0.300079155	1.218053562	0.077686786	-0.084993895	0.819569553	0.010001957	-0.164718041	-0.096395527	-0.046687299	-5.920724226	-13.12906524	0.162893092	-0.076931965	1.708829006	1.736829572	0.160102791	0.151696842	1.158019033	1.194151896	0.013869743	-0.335413109	0.71786715	0.732377673	1.254472789	0.824025639	1.615195569	95.58879921	90.00783592	1.090019989	78.95643597	89.28597271	107.3597804	92.79362745	92.18081717	95.2268641	0.134809053	0.13606493	0.096212435	1.009315966	1.025854437
20180212	GGG	STR	4	6	12	1.720073408	0.149504252	2.418433743	1.68520444	-0.490104037	1.210993151	-0.030764809	-0.249711936	0.723174026	-0.036685342	-0.077825682	-0.018253761	-0.017672129	-19.04978947	-5.871908089	0.073550637	-0.002889416	1.765840639	1.782340835	0.083175446	0.174880365	1.204045676	1.208740073	0.002116967	-0.238159586	0.753002298	0.770727127	1.306409728	0.765952046	1.732096644	79.63833813	81.37740314	1.104584109	78.49296189	82.88335349	101.6556383	94.07652388	90.23881891	92.46091647	0.058904697	0.060472017	0.042760173	1.026607719	1.036200447
20180212	GGG	STR	4	6	13	1.548966629	0.056874589	2.647311448	1.65443963	-0.638817234	0.954331376	0.01670821	-0.327537618	0.704920265	-0.054357471	-0.141294379	-0.137250769	0.000834441	-24.92169756	-14.63122845	0.18670171	-0.060839125	1.608846091	1.63547287	0.19403796	0.125299606	1.238931595	1.257971269	0.006626172	-0.310241055	0.751332078	0.751953457	1.148405779	0.779197155	1.665533947	86.76574452	84.21520921	1.123293178	75.65442695	81.58089461	101.9803238	94.30442869	91.93968247	96.27256847	0.164115196	0.170459509	0.120533075	1.038657683	1.055847711
20180212	GGG	STR	4	6	14	1.783112748	-0.063861869	2.827680078	1.67114784	-0.771936641	0.866556311	0.054619918	-0.468831996	0.567669497	-0.05352303	0.026391114	-0.111875642	0.075906008	-39.552926	-4.595389536	0.051679014	-0.117820793	1.92510985	1.94479297	0.073378031	0.121293292	1.256224354	1.272496432	-0.02149945	-0.3132167	0.927842118	0.952967901	1.160519719	0.738184809	1.738909902	85.97789562	74.4151416	1.187959637	73.08811456	72.62169307	106.8943582	92.75936585	93.18246188	91.57645362	0.037964152	0.040987404	0.028982471	1.079634394	1.090673022
20180212	GGG	STR	4	7	6	1.41388233	0.201422511	1.545406638	1.672762318	-0.150753376	1.332614515	0.000319672	-0.031947954	0.938647391	-0.117788236	-0.117058408	0.02055406	-0.042241317	-1.94937586	-6.880613464	0.103895335	0.013284351	1.442169279	1.460355098	0.15726577	0.183898321	1.469221864	1.478822765	-0.040915385	-0.21430847	0.13521928	0.136555424	1.341114472	0.94654829	1.679471126	95.05781455	90.8184698	1.105577303	81.97449881	91.44973676	99.57302894	92.60259563	89.58237659	93.36861879	0.101881376	0.103919674	0.073482306	1.020006579	1.032868907
20180212	GGG	STR	4	7	7	1.43189357	0.172930123	1.797270782	1.67308199	-0.264035009	1.364702968	-0.027561284	-0.149006362	0.959201451	-0.160029554	-0.049906445	-0.02364387	0.056683522	-8.829989324	-3.173169185	0.045220848	-0.032530688	1.560002242	1.579121972	0.06504966	0.164640891	1.475940207	1.479314283	-0.035885066	-0.351851556	0.236861155	0.239924984	1.390010316	0.983808812	1.680296152	95.30594864	90.23761331	1.095490038	82.88456741	89.7162283	99.98608395	93.05926346	91.19060121	91.33969602	0.040994772	0.044662493	0.031581152	1.089468012	1.102820772
20180212	GGG	STR	4	7	8	1.44089919	0.123027506	2.055199643	1.645520707	-0.345258956	1.237687846	0.018573898	-0.198912807	0.935557581	-0.103346032	-0.065148151	-0.103974347	-0.028472916	-12.00315851	-5.613567857	0.079465904	-0.10335409	1.484123964	1.503162425	0.123776642	0.100516474	1.497656909	1.528065859	-0.059415804	-0.351586739	0.445545579	0.44596208	1.284941613	0.962036743	1.651250763	94.16972026	87.66579714	1.099346378	80.24359766	86.5174948	103.976324	91.26066246	92.93185062	92.45527027	0.075722623	0.077994186	0.055150218	1.029998472	1.043211374
20180212	GGG	STR	4	7	9	1.584989109	0.057773564	2.289122646	1.664094605	-0.449187294	1.258736074	-0.02327552	-0.264060958	0.831583234	-0.131818947	-0.030829813	-0.053326589	0.053939998	-17.61672637	-3.135572236	0.039060963	-0.061403426	1.715199236	1.735755397	0.05627217	0.164859209	1.364324473	1.374214178	-0.038557276	-0.310925716	0.596595085	0.597125744	1.336482596	0.882403025	1.67709884	88.27883173	83.06669494	1.113029129	76.16170611	83.32579937	103.7334923	93.01247759	91.69219695	91.27873251	0.032206488	0.034852317	0.02464431	1.082152064	1.09512134
20180212	GGG	STR	4	7	10	1.603000349	-0.027122835	2.527023764	1.640819085	-0.526938803	1.108040602	-0.005923048	-0.294890771	0.778256645	-0.07787895	-0.064615925	-0.115127653	0.006785921	-20.7522986	-7.711456536	0.096705179	-0.101280362	1.686948423	1.708231699	0.114333844	0.112069733	1.306781925	1.332741715	-0.020112736	-0.334663302	0.765369365	0.773332544	1.226954962	0.835888212	1.650839623	87.66743881	84.12391003	1.124532206	72.84230137	82.05102118	104.5020268	90.56048117	92.71315405	93.11725496	0.081070514	0.085316123	0.060327609	1.052369342	1.065646492
20180212	GGG	STR	4	7	11	1.864163327	-0.126714268	2.736443437	1.634896037	-0.602668323	1.060207528	-0.009742888	-0.359506696	0.663128991	-0.071093028	0.020814901	-0.135244141	0.092679068	-28.46375514	-4.220542906	0.043851815	-0.151114057	2.044506067	2.06327947	0.058014827	0.067810646	1.284198583	1.310896886	-0.02131408	-0.33742662	0.911733135	0.914947975	1.219528233	0.757653841	1.69516584	81.25078797	77.2257488	1.182245262	67.06760706	73.63448391	108.3168765	91.30602636	93.68772681	91.31497349	0.030332917	0.033267381	0.023523591	1.09674192	1.106812606
20180212	GGG	STR	4	8	6	1.269792411	0.169213104	1.60101451	1.674653625	0.034089175	1.235659113	-0.026516495	0.063369585	0.996754116	-0.156643537	-0.062203635	-0.027938044	0.059485794	3.637737453	-3.56878324	0.045040032	-0.03685429	1.366403828	1.381161837	0.087894342	0.159588394	1.460506472	1.468408369	0.003603084	-0.26968089	0.451334008	0.45151438	1.236129247	1.010975603	1.685120938	96.21972539	91.47454638	1.093150004	85.43647034	92.4192148	102.0637392	92.92662316	90.83990474	91.84048852	0.046615958	0.050162707	0.03547039	1.076084418	1.087706797
20180212	GGG	STR	4	8	7	1.46791605	0.175655958	1.834554082	1.648137129	-0.160585282	1.374193831	-0.001357843	0.001165949	0.968816072	-0.097157743	-0.176732853	-0.057481965	-0.060235399	0.068954214	-10.97329564	0.162854859	-0.054708683	1.452028136	1.479408191	0.219673602	0.130008578	1.442110371	1.460183976	-0.030908872	-0.316505763	0.21255533	0.213335741	1.383544838	0.973676316	1.685893606	101.7687075	93.10153326	1.093017582	85.60062498	93.78712657	102.8824482	94.26297391	91.18617976	95.08635174	0.158613696	0.156896949	0.110942897	0.989176551	1.007828882
20180212	GGG	STR	4	8	8	1.45891043	0.14530534	2.094276716	1.646779286	-0.356402921	1.236332091	-0.004557936	-0.175566903	0.911334107	-0.157393141	-0.098496519	-0.095823794	0.074738899	-10.90434143	-7.671287071	0.101905794	-0.083144923	1.576386346	1.598960567	0.148770919	0.147304012	1.46889171	1.482002524	-0.053886576	-0.316505763	0.414719312	0.416004232	1.286677925	0.941342761	1.648150813	92.2947043	90.44628029	1.084062267	79.4802605	89.08538248	103.925694	96.64767718	92.39924846	93.25225116	0.091422104	0.098783691	0.069850617	1.080523049	1.095996392
20180212	GGG	STR	4	8	9	1.52194977	0.077945188	2.327943481	1.64222135	-0.503862085	1.113339855	0.024528929	-0.274063422	0.815510313	-0.082654243	-0.105024922	-0.096189455	0.00079361	-18.5756285	-9.213991775	0.112816279	-0.064955572	1.563940061	1.584122591	0.129542889	0.160224946	1.334786792	1.354317154	-0.029400775	-0.266431871	0.608681155	0.625422194	1.22204854	0.864291359	1.656469957	86.72290146	83.21642769	1.117574933	75.20023844	83.45930295	102.7192933	91.76406214	91.94293368	93.69883766	0.102015618	0.104830209	0.074126151	1.027589801	1.040850771
20180212	GGG	STR	4	8	10	1.729079028	-0.017284746	2.538364714	1.666750279	-0.65161462	1.206677987	-0.030185013	-0.379088344	0.719320858	-0.081860632	-0.011633868	-0.028591223	0.011323262	-27.78962027	-1.705741414	0.007365046	-0.038746604	1.786240798	1.805652446	0.038383209	0.155123572	1.280628969	1.281314776	-0.028928925	-0.292719635	0.704086778	0.713412167	1.371376454	0.817209662	1.688313975	90.20204145	80.83496771	1.137844193	73.18260726	77.75375765	106.9109469	91.21743414	91.41489862	90.28813467	0.005831099	0.00602387	0.004259519	1.033059084	1.044285667
20180212	GGG	STR	4	8	11	1.693056548	-0.140439909	2.766426854	1.636565266	-0.766097052	0.984225528	0.008600036	-0.390722212	0.690729635	-0.07053737	-0.146275709	-0.134680753	-0.007958959	-29.49536169	-14.50611825	0.172147899	-0.044962445	1.730808501	1.75938294	0.168688818	0.178441811	1.198759428	1.223229306	0.008795689	-0.287001255	0.656497306	0.662822795	1.247238784	0.796709982	1.708137102	80.06448514	76.38131411	1.198561232	67.29867566	72.02338239	104.8269179	90.89377591	91.10675815	95.40367339	0.140659058	0.143795489	0.101678765	1.022298105	1.039175532
20180212	GGG	STR	4	9	7	1.566977869	-0.004091919	1.69018318	1.536211415	-0.319212506	1.356311535	-0.003348941	-0.14601947	0.901899379	-0.105428398	-0.095037537	-0.044594444	-0.030502029	-9.196511419	-6.508410027	0.084528325	-0.034142344	1.580660824	1.600518692	0.119703459	0.153216542	1.386009657	1.400732973	-0.043839669	-0.27648512	0.416867599	0.417124626	1.393369155	0.919706107	1.539091632	86.75535144	88.66944918	1.051225494	74.78716365	87.09293106	101.7111955	90.90481139	90.61819821	92.56576231	0.075627296	0.076287678	0.053943535	1.008732066	1.021404784
20180212	GGG	STR	4	9	8	1.48592729	-0.064423082	1.94652606	1.532862474	-0.391635222	1.207666397	-0.023259638	-0.241057008	0.857304935	-0.135930426	-0.038746617	-0.064855541	0.070830659	-15.70492145	-3.74254556	0.040918788	-0.061241845	1.597733438	1.615935661	0.081036577	0.134797332	1.341925833	1.351172142	-0.060439785	-0.311122214	0.54180714	0.544631139	1.269581141	0.900864758	1.536666837	89.69259778	85.97911988	1.039355289	72.56620095	84.15931916	103.8573023	93.10590518	91.57822862	91.62099548	0.036218748	0.038943968	0.027537544	1.075243351	1.087493091
20180212	GGG	STR	4	9	9	1.584989109	-0.138442139	2.174775009	1.509602836	-0.478382945	1.123678957	0.049174865	-0.279803625	0.792449393	-0.065099767	-0.046089103	-0.101631422	0.009149194	-19.44746701	-5.808084023	0.062291459	-0.089859662	1.637055289	1.654460871	0.090689409	0.11005302	1.318975903	1.345691811	-0.031166341	-0.309524395	0.66623742	0.666668978	1.221271731	0.842914046	1.53624427	81.95364024	82.87542504	1.07882729	69.0610462	79.65246279	104.2136161	89.52556601	92.42583921	91.89682946	0.053812126	0.05557983	0.039300875	1.032849551	1.043831065
20180212	GGG	STR	4	9	10	1.720073408	-0.228856516	2.387150332	1.558777701	-0.508700616	1.094157653	0.039912907	-0.325892728	0.690817972	-0.055950573	0.030351475	-0.071421188	0.047193379	-25.25555103	-0.252296372	0.012595799	-0.091219284	1.812360351	1.828126226	0.039655662	0.117155079	1.24882873	1.260925315	-0.047625844	-0.25703309	0.852880766	0.853648832	1.206630551	0.765875973	1.646522213	75.62822079	77.38399908	1.152998795	65.10586532	76.03526612	105.2506137	90.58192651	92.49717693	89.71442571	0.009828702	0.01035604	0.007322826	1.053652909	1.062818725
20180212	YYB	STR	4	3	7	1.737711318	0.113808654	1.665796219	1.667807063	0.142837583	1.171076072	0.074461618	0.172792622	0.66350439	-0.074353707	-0.131334178	0.164746934	0.096883475	14.59698154	-11.73141055	0.127905205	0.129239453	2.11517275	2.146480018	0.129109687	0.349037247	1.485613186	1.52720664	-0.023899657	-0.284597425	0.16337495	0.163638944	1.17975495	0.68965487	1.67659986	94.47496929	93.81515651	1.133090423	77.08993711	93.82138686	101.8470245	92.02140608	86.47663787	93.10492593	0.085517968	0.104093974	0.073605555	1.217217571	1.235233951
20180212	YYB	STR	4	3	8	1.94059132	0.141947657	1.896498206	1.742268681	0.008042451	1.681658671	-0.071916242	0.041458444	0.828251324	0.022529769	-0.071913934	0.04472306	-0.10259552	2.865570991	-4.86364063	0.064195503	0.031287263	2.155205133	2.168112942	0.177496472	0.150288371	1.656912623	1.657418562	-0.0529659	-0.305850813	0.142056541	0.142189941	1.681677902	0.829594268	1.851435264	70.50057861	86.44966512	1.11325031	81.1229438	87.57212955	92.48694033	87.89733943	88.91399842	91.73692051	0.042124135	0.046782726	0.033080383	1.110591968	1.117243451
20180212	YYB	STR	4	3	9	1.640681752	0.14353202	2.227784964	1.670352439	-0.289381313	1.341365233	0.017343932	-0.03045549	0.872974385	-0.080065751	-0.22237681	-0.067586039	-0.055363808	-1.998069639	-15.43035677	0.218059504	-0.052561724	1.863858569	1.893647289	0.226778835	0.124104601	1.541877494	1.573477184	-0.008904902	-0.307504722	0.518500844	0.519528091	1.372225285	0.877167224	1.673810767	86.36845051	89.3802818	1.13982656	76.26842172	87.9226586	101.4190104	96.68552088	90.37711999	96.03719507	0.16545392	0.187960101	0.132907862	1.136026878	1.154183184
20180212	YYB	STR	4	3	10	1.596577404	0.086523902	2.492033915	1.687696371	-0.454727386	1.160292532	-0.012647417	-0.252832299	0.805388346	-0.135429559	-0.062828371	-0.13067942	0.011853311	-17.4284264	-7.6439846	0.099562772	-0.1136938	1.877346033	1.894224105	0.149410041	0.07701684	1.650610948	1.664509433	0.012291257	-0.311996068	0.539892532	0.543519145	1.246216576	0.854936094	1.704227755	90.23624426	82.01647083	1.135092691	76.93229583	81.42126298	101.8450667	91.16190431	92.30040767	92.97840303	0.075001103	0.08819054	0.062360129	1.175856572	1.186427981
20180212	YYB	STR	4	3	11	1.596577404	-0.003057393	2.720611544	1.675048954	-0.731053343	0.805389278	-0.094282761	-0.315660671	0.674708926	-0.123576248	-0.254361584	-0.245006002	0.01476907	-25.072411	-27.91731055	0.331909351	-0.064173098	1.878851846	1.924286905	0.302128657	0.114747492	1.381709015	1.423120287	-0.010027285	-0.30641291	0.787012203	0.79253939	1.087699811	0.755079389	1.711070677	81.68487025	81.54217707	1.148672892	70.53378498	76.07428425	102.9107857	96.37772011	91.39212039	99.6790899	0.249828483	0.293998089	0.207888042	1.176799722	1.205257509
20180212	YYB	STR	4	3	12	2.64626089	-0.147074902	2.879273231	1.580766193	-1.169983299	1.108775405	-0.105268167	-0.570022255	0.429702925	-0.108807178	0.102472422	-0.005836044	0.033440688	-52.98972156	5.184245547	0.052143206	-0.109407494	3.119965223	3.159777977	0.11253814	0.257633251	1.385626831	1.424872804	-0.111251379	-0.348247585	0.926851313	0.936467405	1.611906889	0.722086544	1.790546772	80.44510362	63.2212125	1.219662602	66.91966458	59.60897239	100.9396283	89.55413035	91.95086458	89.1475156	0.023635401	0.027866349	0.019704484	1.179008931	1.19405384
20180212	YYB	STR	4	4	8	2.328709584	0.240455873	1.685018172	1.569276402	-0.05286014	1.329869105	0.041067066	0.100731971	0.549830866	0.074753776	-0.199205922	0.091840367	-0.109323624	10.38176466	-19.10658128	0.182533784	0.080010496	2.425697566	2.469204497	0.122545507	0.309167498	1.355001043	1.393077997	-0.045111907	-0.320317645	0.564581774	0.566023806	1.330919243	0.563958365	1.573689624	93.34917081	92.69016994	1.060641716	81.58639536	92.14080885	101.3651554	95.65199225	88.73759219	94.21164121	0.106419595	0.110851845	0.078384091	1.04164881	1.060331659
20180212	YYB	STR	4	4	9	2.125829582	0.230042425	1.947002385	1.610343468	-0.144997135	1.173779948	0.06481779	-0.098473951	0.641671233	-0.034569848	0.018856824	-0.097472897	0.130841058	-8.724816619	0.401398319	0.011039406	-0.101188029	2.445626199	2.466669752	0.06024949	0.172735115	1.42253069	1.454253479	-0.068852256	-0.320402729	0.932999676	0.934280724	1.182701795	0.650103196	1.6395018	100.0443915	85.88812471	1.065948845	84.48699611	87.01240995	103.3003593	88.09316196	92.07911066	89.80223827	0.006383673	0.007343993	0.005192987	1.150433797	1.160332782
20180212	YYB	STR	4	4	10	2.161113061	0.20147799	2.178237035	1.675161258	-0.409634088	1.10674908	0.110159072	-0.079617127	0.544198336	0.096271211	-0.185464162	0.007266134	-0.123683939	-8.3234183	-17.34952708	0.156230146	0.049707891	2.228800654	2.261102477	0.116819293	0.225342823	1.239097225	1.257615545	-0.086013329	-0.261224409	0.816012568	0.832768398	1.180124405	0.558353707	1.676152491	90.29265551	88.05125647	1.159244022	77.92926165	87.81677203	101.4645172	93.50586238	88.92587841	93.86801842	0.0991308	0.102235647	0.072291519	1.031320709	1.046267555
20180212	YYB	STR	4	4	11	2.161113061	0.120780074	2.396266604	1.78532033	-0.37205562	1.110082568	-0.016204888	-0.265081289	0.551464469	-0.027412728	0.116026913	0.003770304	-0.018814743	-25.67294538	10.64602257	0.108302031	-0.043720413	2.331229877	2.354985518	0.086867066	0.203892378	1.276432231	1.296675881	-0.038008866	-0.261224409	0.900763463	0.92504204	1.17077269	0.6124807	1.814221121	87.43452621	80.07287928	1.212410051	74.6326406	82.06353498	104.1068113	85.26963782	90.97086205	87.38061569	0.065700171	0.070871906	0.050114005	1.078717222	1.089709539
20180212	YYB	STR	4	4	12	2.293426105	0.047485117	2.61495287	1.769115442	-0.570930085	1.013846978	-0.072447815	-0.149054376	0.555234773	-0.046227471	-0.233771241	-0.093172288	0.010518106	-15.02692281	-24.615329	0.209358098	0.014751137	2.501767215	2.533025779	0.148746279	0.214904697	1.303812508	1.32418946	-0.055887003	-0.244283353	0.840296485	0.850712445	1.16354925	0.576749373	1.77234197	87.97550347	87.19451531	1.177073104	73.61158271	83.03098458	103.6932995	92.1710602	89.80294019	94.64521966	0.118347167	0.129098147	0.091286175	1.090842739	1.104472376
20180212	YYB	STR	4	4	13	2.072904364	-0.06498811	2.814680724	1.696667627	-0.729508251	0.976780774	-0.156264703	-0.382825618	0.462062486	-0.035709365	0.04404757	-0.030205576	-0.067509397	-39.64225181	1.529192658	0.022563849	-0.056050418	2.187628059	2.205395462	0.078307455	0.140090785	1.264395169	1.291051046	-0.120643703	-0.252022849	0.827836841	0.830023495	1.219132056	0.601109269	1.795110246	80.77553088	73.03751661	1.160546639	71.63153287	71.84801842	98.15232403	86.19493763	91.48908437	89.29174061	0.014586621	0.015393909	0.010885138	1.055344422	1.063915683
20180212	YYB	STR	4	7	6	1.790636536	0.151655244	1.628771506	1.515829984	-0.463765482	1.623146269	0.054038161	-0.370808198	0.866885925	-0.146778632	0.124672759	0.116942353	0.100850762	-23.15869132	9.112671497	0.144822789	0.054914406	1.992218191	2.017993975	0.177185914	0.258591463	1.516344457	1.528004915	-0.2042267	-0.261572817	0.179140374	0.186950457	1.688100185	0.954218997	1.521458997	91.69029103	85.36601232	1.039907755	74.92841958	87.54597333	102.6000983	86.66835467	88.11569701	85.66317481	0.102805182	0.114378518	0.080877826	1.112575417	1.126970178
20180212	YYB	STR	4	7	7	1.190817401	0.060293444	1.948531321	1.569868145	-0.40042824	1.209961848	-0.068685839	-0.246135439	0.983828278	-0.04592787	-0.120143913	0.043678429	-0.242725472	-14.04601982	-5.573805845	0.10593204	0.067974735	1.020877577	1.035391747	0.229562094	0.191621742	1.596510873	1.602150423	-0.041703114	-0.130787735	0.044302079	0.054600496	1.274500078	1.015189689	1.593606065	82.02579613	95.94604222	1.073438466	72.60638394	89.81232305	89.20128222	99.38127035	87.22077169	88.6955649	0.146746811	0.125804786	0.088957417	0.857291451	0.869479861
20180212	YYB	STR	4	7	8	1.181996531	-0.018590919	2.186893805	1.501182305	-0.422581788	1.283537741	-0.004282391	-0.366279352	1.027506707	-0.288653342	-0.00413169	0.060618661	0.281751147	-19.61982567	0.820630169	0.013018111	0.051212547	1.531457518	1.551641918	0.101338345	0.31571567	1.953349075	1.955131424	-0.22434706	-0.210868507	0.308938295	0.315572289	1.35131214	1.128384398	1.556002107	79.08278955	79.08812573	1.043600394	70.03380349	77.66781279	94.68326854	91.09641186	89.60767732	89.87940975	0.012021482	0.015575671	0.011013663	1.295653141	1.312729672
20180212	YYB	STR	4	7	9	1.517189577	-0.101839531	2.43975074	1.496899915	-0.744540662	1.517317548	0.007844999	-0.370411042	1.088125368	-0.006902196	-0.155563821	-0.205776371	-0.087743226	-18.7991955	-12.00029167	0.23758706	-0.135417012	1.518902905	1.558831938	0.313697737	0.091514429	1.463368189	1.500820667	-0.042998061	-0.299040426	0.027834595	0.048814074	1.690145952	1.14946457	1.540987949	79.58099772	80.84668173	1.071872482	74.19785908	75.42742201	98.3396498	99.35135203	94.84593464	94.32800583	0.221211534	0.221461343	0.156596818	1.001129277	1.027447038
20180212	YYB	STR	4	9	5	1.358413924	0.058526156	1.657718916	1.539112329	-0.219287612	1.308330661	-0.039589718	-0.125308293	1.021230615	-0.129747072	-0.045069943	-0.075256656	0.032950957	-6.995409132	-3.21460272	0.039776304	-0.062194142	1.46561172	1.483296834	0.092141556	0.15220482	1.44459915	1.465970071	-0.07155105	-0.34892627	0.615385664	0.627429895	1.326580633	1.037038302	1.544514665	94.36635837	91.98586624	1.015202813	80.37588542	89.73429469	103.6490898	90.83817078	91.10344666	91.14047628	0.038381372	0.041410198	0.029281432	1.078913941	1.091932885
20180212	YYB	STR	4	9	6	1.675965231	0.015326497	1.915460056	1.49952261	-0.073345916	1.487486152	0.031202167	-0.170378236	0.945973959	-0.096796115	0.173234117	-0.063143099	0.024998279	-10.21001185	10.39535805	0.176214046	-0.075560115	1.792849044	1.827419926	0.20155195	0.161098299	1.429494589	1.460059177	-0.079337013	-0.35043649	0.528847047	0.537538755	1.489293348	0.966056397	1.527878405	99.74320959	84.67328717	1.011954455	79.91691023	85.7937025	106.4569581	86.53358908	90.74310703	84.85618754	0.138999039	0.148692998	0.105141827	1.069741193	1.090368638
20180212	YYB	STR	4	9	7	1.808278275	0.000877351	2.208494828	1.530724777	-0.271647143	1.496002834	0.023339868	0.002855881	0.88283086	-0.071797836	-0.225145679	-0.089841935	-0.022126222	0.185346194	-15.84453548	0.213125149	-0.061123075	1.888176526	1.930618021	0.214720715	0.189528764	1.475354896	1.510187302	-0.03172543	-0.399016586	0.389953788	0.390579559	1.520465931	0.885750198	1.534009363	88.36812777	93.378235	1.072841395	74.33345748	90.85203705	103.6631879	93.34519129	90.14101335	95.80156054	0.159627276	0.166680361	0.117860814	1.04418471	1.067655376
20180212	YYB	STR	4	9	8	1.905307841	-0.052637136	2.503207386	1.554064645	-0.496135576	1.346678545	0.039498612	-0.222289798	0.792988926	-0.093924058	-0.107530858	-0.106379349	0.031581605	-15.65918929	-9.998637855	0.109835444	-0.055762073	2.042449534	2.070570802	0.177024119	0.219395593	1.454748433	1.508526116	-0.016107184	-0.399016586	0.534442744	0.536190329	1.435163271	0.828894396	1.559798135	88.58651432	85.29164654	1.096694951	71.29327784	81.93080038	105.3381915	90.47229055	90.82504024	93.0382523	0.076051218	0.08152529	0.057647086	1.071978759	1.086738194
20180212	YYB	STR	4	9	9	1.226100879	-0.150375844	2.76850306	1.593563257	-0.52161734	0.735749082	-0.113188224	-0.329820656	0.686609577	-0.062342454	-0.131953962	-0.146784344	-0.204940445	-25.65782715	-14.88634981	0.175862141	-0.058631094	1.093661239	1.118471399	0.271824001	0.057549403	1.829483904	1.873095187	-0.041834304	-0.390517997	0.027719354	0.048681598	0.901893209	0.764264978	1.663978937	76.15903979	80.23419508	1.12483479	68.3990461	75.82775567	99.15830484	98.39323047	89.6094133	93.52643749	0.227407369	0.202843526	0.143432033	0.89198308	0.912218088
20180212	YYB	STR	4	12	6	1.70242784	-0.035255271	1.666169368	1.435306716	-0.065147709	1.420372561	0.033479045	-0.036902754	0.896292187	-0.133587372	-0.007399543	-0.07195111	0.056713208	-2.357689295	-0.718579892	0.00572514	-0.103549295	1.861464374	1.88011091	0.074940128	0.161268244	1.46387025	1.487120079	-0.064571098	-0.35491746	0.302056392	0.304222019	1.421865829	0.906943815	1.439398328	94.28753558	90.53978601	0.970897154	79.60045501	90.5299175	105.0900188	90.37517997	92.49945734	89.59208989	0.00434957	0.004755896	0.003362926	1.093417489	1.104370397
20180212	YYB	STR	4	12	7	1.473085229	-0.04808937	1.945982762	1.468785761	-0.106299615	1.148417652	0.006477803	-0.044302297	0.824341077	-0.076874164	-0.039444403	-0.061970039	-0.001561357	-3.076269186	-3.192555445	0.029847877	-0.087087441	1.55996978	1.571941736	0.050275466	0.071914913	1.402480052	1.421463737	-0.023192812	-0.331449585	0.654477783	0.656711815	1.153326802	0.829102251	1.47147124	93.33499838	90.93154965	0.985258044	77.51243132	89.28038102	101.6419544	91.34498533	92.33991415	90.88063666	0.027059032	0.028655011	0.020262152	1.058981347	1.067108477
20180212	YYB	STR	4	12	8	1.870024363	-0.069030394	2.17222104	1.475263565	-0.038706145	1.345738303	0.062805363	-0.0837467	0.762371038	-0.07843552	0.075950437	0.010919885	0.1084255	-6.268824631	5.691192341	0.087667389	-0.030774603	2.085232551	2.104799782	0.112985399	0.18470965	1.477641391	1.500317581	-0.103215116	-0.331449585	0.847812724	0.867873914	1.346294822	0.770957353	1.480176659	87.31639845	86.1729849	1.043374535	69.75976005	85.61699654	105.1021198	89.18123044	90.13500298	87.72326771	0.059456395	0.066298821	0.046880346	1.115083093	1.125546717
20180212	YYB	STR	4	12	9	1.605398274	-0.076655505	2.437331485	1.538068928	-0.228872084	1.19011917	0.021851835	-0.007796263	0.773290924	0.029989979	-0.219059522	-0.043403076	-0.091553649	-0.577632291	-16.68808777	0.207131559	-0.046796424	1.607104087	1.633292435	0.210840747	0.110796022	1.181374945	1.215000786	-0.015374607	-0.278406577	0.632460681	0.634446807	1.211926594	0.773911515	1.58922427	75.42321588	90.02734283	1.116719031	66.03008104	86.86604463	100.8180995	96.76479007	91.38538835	96.91231043	0.18227087	0.182464541	0.129021914	1.001062548	1.017375228
20180212	YYB	STR	4	12	10	1.852382623	-0.121743305	2.671784962	1.559920763	-0.501239599	1.15946766	0.05583693	-0.226855785	0.729887848	-0.06156367	-0.094841166	-0.187867445	0.084834282	-17.26572006	-13.42402387	0.154765661	-0.170099885	2.045020826	2.068509838	0.167899396	0.065956614	1.390836249	1.411588109	0.039217756	-0.279767426	0.885265007	0.890311166	1.263173144	0.766804997	1.615491238	78.11759021	80.46013277	1.135008329	66.97436585	77.54386009	103.2605547	92.68522625	94.40636463	94.44104633	0.107026635	0.11815685	0.08354951	1.103994823	1.116675255
20180212	YYB	STR	4	13	7	1.675965231	-0.121639203	1.565799324	1.501774737	-0.231871806	1.200503631	-0.035636395	-0.045331999	0.796805689	-0.093352921	-0.130576603	-0.095565685	0.077838361	-3.256170769	-10.82609596	0.110946323	-0.09531848	1.940257342	1.960766265	0.134285343	0.102249664	1.421649013	1.455637542	-0.128387748	-0.342168814	0.930444971	0.93634341	1.22269109	0.803535354	1.5092004	92.98203898	94.85005823	0.996952197	76.03908635	92.81762686	103.9920223	93.63490735	92.11434843	93.29117833	0.080866487	0.093618765	0.066198463	1.157695462	1.169932543
20180212	YYB	STR	4	13	8	2.090546103	-0.167317949	1.80229854	1.466138343	-0.108659605	1.386523149	0.020968212	-0.175908602	0.701240004	-0.01551456	0.161905175	0.000933786	-0.054540106	-14.08226673	12.93977043	0.181269089	-0.045012437	2.268173472	2.299117113	0.153982517	0.20882268	1.29058678	1.327643604	-0.0798854	-0.320356277	0.856500139	0.860634133	1.390774372	0.723133516	1.485748206	82.55684805	84.32880339	1.004574396	74.59458188	87.71135546	104.1963576	84.21100996	90.82104612	85.62371053	0.113021868	0.122624994	0.086708965	1.08496697	1.099768672
20180212	YYB	STR	4	13	9	1.790636536	-0.188723891	2.0754436	1.487106555	-0.168923616	1.300151494	-0.016077084	-0.014003428	0.70217379	-0.070054666	-0.123378131	0.101739992	-0.008798789	-1.142496298	-8.555153372	0.080121174	0.096763537	1.979813414	2.001767637	0.085230789	0.25879545	1.301603112	1.323036849	-0.138454746	-0.168490289	0.598278021	0.599848625	1.311079362	0.705798685	1.500220235	83.27871868	93.53938393	1.043314286	67.78725628	88.14570507	97.23727659	93.86927307	87.32738348	92.0088353	0.057231883	0.063278308	0.044744521	1.105647838	1.117908407
20180212	YYB	STR	4	13	10	1.799457406	-0.222001843	2.331573444	1.47102947	0.00331624	1.494895483	0.018053013	-0.137381559	0.803913782	-0.078853455	0.189067781	0.079517144	0.037844191	-9.69764967	13.04599335	0.215647908	0.046756634	2.035446211	2.070903956	0.202552116	0.242340854	1.525213427	1.550318968	-0.136516587	-0.250941258	0.645373124	0.645404763	1.494899162	0.819371057	1.531728772	77.70442126	79.15152567	1.094853386	62.77870591	82.57104694	97.94409381	83.45845919	88.91106317	84.59580454	0.149830634	0.169480086	0.119840518	1.131144424	1.150849112
20180212	YYB	STR	4	13	11	2.231680018	-0.221348544	2.626067855	1.489082484	-0.267986433	1.702417715	-0.095901482	0.051686222	0.883430926	-0.041009263	-0.180586196	-0.303641896	0.010182616	3.348343681	-15.88261017	0.17952868	-0.32359431	2.492080781	2.546944594	0.256703808	0.085448314	1.579066682	1.628477069	-0.089420103	-0.396092259	0.866614023	0.891175873	1.723381213	0.885891317	1.55556024	74.18294953	95.99410002	1.087618873	60.82699392	87.92569286	102.3124731	96.77154956	97.2088901	93.93099922	0.10187948	0.113767159	0.080445529	1.116683737	1.141267822
20180212	YYB	STR	4	13	12	1.243742619	-0.274141871	2.961444144	1.393181002	-0.195962772	0.583212677	0.128886869	-0.128899975	0.579789031	-0.030826647	-0.070162633	-0.138523261	0.099436329	-12.53426649	-11.74669119	0.084101422	-0.122379563	1.480596433	1.496524167	0.11174887	0.072573138	1.62960917	1.684179381	0.025503187	-0.415693267	0.88461053	0.886190104	0.615254772	0.59474432	1.782601281	52.15366162	79.63141972	1.22437362	51.06748716	74.89125996	104.0815036	91.44966858	93.67284807	93.26035419	0.080330716	0.095628605	0.067619635	1.190436358	1.203242652
20180212	YYB	STR	4	14	7	1.975874798	-0.110083455	1.597462866	1.564468605	-0.159497736	1.446126608	0.00134195	-0.060004286	0.732895793	-0.059329196	-0.025423986	0.067469413	-0.025233879	-4.680530696	-1.411960015	0.006916685	0.063860997	2.153028835	2.17828517	0.104163132	0.249576829	1.306961063	1.3186071	-0.026193921	-0.243704353	0.560902412	0.561055609	1.454895767	0.737737562	1.56641196	90.43331594	92.8213646	1.070409082	75.29449736	91.17739715	102.1595562	89.11622854	88.0354178	89.68050313	0.004543213	0.004950551	0.003500568	1.089658534	1.10244089
20180212	YYB	STR	4	14	8	1.596577404	-0.141504509	1.882349808	1.565810554	0.007864312	1.223830627	-0.016720891	-0.085428272	0.800365206	-0.084563075	0.13895194	-0.056160538	0.009445353	-6.09249071	10.20615626	0.155531962	-0.064617976	1.771409376	1.793236137	0.155640533	0.129883454	1.401057366	1.447551977	0.005237634	-0.360930655	0.696675854	0.697234021	1.223855894	0.809341316	1.569116288	93.31151269	88.30186636	1.04569955	77.41535924	88.37874895	100.0627525	85.39872509	91.4877263	85.21714086	0.124169722	0.137766832	0.097415861	1.109504225	1.123175195
20180212	YYB	STR	4	14	9	1.870024363	-0.139955239	2.123444441	1.549089663	0.011162938	1.223871159	0.012976543	0.053523668	0.744204667	-0.075117722	-0.074126836	-0.075920843	0.063267269	4.113665549	-5.879533196	0.043728181	-0.079995427	2.122880258	2.139940815	0.054689399	0.157072843	1.468308068	1.502626427	-0.046626674	-0.360930655	0.916572176	0.932863842	1.223922067	0.749898688	1.552258186	87.30698401	92.484417	1.07201083	70.60957976	91.53106658	104.4460392	88.09392102	91.6745788	91.19530082	0.029130699	0.033069615	0.023383749	1.135215295	1.144338468
20180212	YYB	STR	4	14	10	1.92294958	-0.13775614	2.36454706	1.562066206	-0.07085314	1.18972534	-0.033348935	-0.020603168	0.668283824	-0.011850453	-0.046288399	-0.051436097	-0.002338095	-1.765867646	-4.423158161	0.024958546	-0.050804937	2.113487745	2.125736885	0.071572095	0.130874664	1.228951936	1.232550821	-0.023500431	-0.257976799	0.914020683	0.930037371	1.191833273	0.668706358	1.604335157	77.21534617	86.68150041	1.120741752	63.95386948	86.04483161	100.6922053	89.15908756	91.28765397	90.65506752	0.016700695	0.018355507	0.012979303	1.099086407	1.105456382
20180212	YYB	STR	4	14	11	2.019979146	-0.151714209	2.598922951	1.528717271	-0.47294591	0.998783795	0.007311594	-0.066891567	0.616847727	-0.014188548	-0.308609179	-0.155141878	0.033318964	-6.189025808	-32.93208694	0.294672426	-0.05023843	2.257533562	2.295468863	0.212467709	0.154438769	1.239300953	1.241219241	-0.050523365	-0.257976799	1.016818898	1.038725762	1.105100404	0.620626228	1.572189626	76.54865907	88.7507572	1.12299677	64.30516889	79.46253215	103.1410983	93.7059417	91.09516958	97.52192546	0.184595148	0.206303982	0.145878945	1.11760241	1.136382456
20180212	YYB	STR	4	15	7	1.517189577	-0.081714336	1.619243607	1.518209275	-0.10196563	1.253233958	-0.07411381	0.018797301	0.884554664	-0.083385809	-0.125328965	-0.108530333	-0.061604947	1.217385408	-9.034021062	0.109336248	-0.119271239	1.49339443	1.517100034	0.136152186	0.069896706	1.356519836	1.437955591	-0.020461803	-0.476746796	0.472140817	0.476934706	1.25737518	0.888675129	1.526581172	92.5012522	95.46429566	1.013269853	80.0594629	93.70093735	102.9890993	95.08482076	92.96908284	93.77394173	0.10353916	0.101915283	0.072064988	0.984316299	0.999940981
20180212	YYB	STR	4	15	8	2.099366973	-0.101801565	1.866130697	1.444095465	-0.132050942	1.395327736	-0.023609822	-0.106531664	0.776024331	-0.144990756	0.04646028	-0.083659944	0.125558941	-7.816635653	2.857918595	0.060589307	-0.109511764	2.273886391	2.307956966	0.073207345	0.246298373	1.438313631	1.503274937	-0.050427181	-0.476746796	0.687154935	0.69740134	1.401562322	0.796608484	1.46804591	100.330225	89.1487492	0.949598024	78.51148982	87.88291315	109.3639461	89.28986142	92.40690665	88.49524927	0.037682718	0.040815265	0.028860751	1.083129543	1.099358519
20180212	YYB	STR	4	15	9	1.967053929	-0.1278156	2.141010261	1.420485642	-0.287470648	1.413374885	0.00974153	-0.060071383	0.692364386	-0.019431815	-0.118262364	0.08601927	-0.025439627	-4.958717058	-7.945485686	0.073813415	0.078968906	1.988783123	2.018216503	0.097091822	0.294244195	1.335257861	1.378218061	-0.183553579	-0.287888086	0.407619821	0.408331041	1.442313398	0.695237089	1.437759974	81.11171858	90.20612918	1.025998734	66.22579276	86.94181741	95.33083898	92.6378264	87.92003836	91.82253691	0.052488344	0.05306816	0.037524856	1.011046567	1.026009747
20180212	YYB	STR	4	15	10	1.70242784	-0.184447318	2.419445113	1.430227172	-0.111306477	1.228028434	0.070716523	-0.178333748	0.778383657	-0.044871443	0.140075251	-0.052413739	0.096270414	-12.90420274	9.887515137	0.146580554	-0.094223597	1.83772292	1.862585894	0.1868587	0.137307085	1.351655766	1.393636795	-0.132535875	-0.287888086	0.91712011	0.924611213	1.233062434	0.799810908	1.527673023	73.3617524	77.20170909	1.106365473	60.69302496	80.71561556	102.1670009	82.17279236	92.51389372	85.62091011	0.112800578	0.121765048	0.086100891	1.079471845	1.094076266
20180212	YYB	STR	4	15	11	1.623040013	-0.206374694	2.661366714	1.500943695	-0.303078369	1.065851116	0.124799282	-0.038258497	0.725969917	0.051398972	-0.234450697	-0.107787134	0.009681796	-3.016687608	-20.78782017	0.227765797	-0.079469869	1.669457663	1.698612331	0.21696655	0.079415341	1.206809863	1.228304863	-0.015680115	-0.268623286	0.750452278	0.752570419	1.108104282	0.728792075	1.584546156	71.44952069	92.49035602	1.181390785	59.97632608	85.08115669	101.4917202	97.37704559	92.18907492	97.72107457	0.192942586	0.19846059	0.140332829	1.028599202	1.046562203
20180212	YYB	STR	4	19	9	1.967053929	-0.29972865	1.717726726	1.475431463	0.1396953	1.061357792	0.041935764	-0.018784629	0.547225957	0.041150453	0.140942673	0.016265568	0.007820551	-1.966020669	14.19776811	0.153963907	0.018232409	2.255046985	2.274023223	0.118894247	0.167777244	1.421146696	1.423140849	-0.008678699	-0.276353435	1.003234157	1.008422286	1.070511625	0.549092406	1.487531128	82.68715982	89.9978481	1.024831001	72.3029098	90.04566967	97.78576519	84.57361435	89.41707117	86.00154017	0.096555791	0.110692362	0.07827132	1.146408317	1.156055352
20180212	YYB	STR	4	19	10	2.64626089	-0.272208676	1.926814211	1.517367227	0.093790432	1.330121951	0.069989599	0.122158044	0.563491525	0.048971004	-0.129136405	0.033878286	-0.010385224	12.23174744	-12.90103541	0.086456889	0.009963864	3.010556745	3.039399302	0.065825474	0.231393193	1.345268966	1.362816495	-0.035719881	-0.276353435	0.984561482	0.990504315	1.333424557	0.578656587	1.520212886	90.91937709	93.38416275	1.065791596	72.85723442	91.18022867	103.6844834	90.15725102	89.96067946	91.63288906	0.040613254	0.046204252	0.03267134	1.137664376	1.148563739
20180212	YYB	STR	4	19	11	2.284605235	-0.253731961	2.188848235	1.587356825	0.078824088	1.262215688	-0.062404214	-0.006978361	0.597369811	0.03858578	0.070238942	0.013210534	-0.100328857	-0.669287972	6.584443879	0.08546101	0.008020034	2.507883648	2.527806761	0.065864507	0.204058736	1.321863376	1.332457622	-0.007866157	-0.225351806	0.893629462	0.908772822	1.264674535	0.598655369	1.62083849	78.43775976	88.40454625	1.125203838	64.80478809	88.99900558	101.3578538	87.92732171	90.29882844	88.06441158	0.048192076	0.052901971	0.037407342	1.097731726	1.106452319
20180212	YYB	STR	4	19	12	2.531589585	-0.238203616	2.437504725	1.524952612	-0.152833118	1.387765528	-0.035780507	0.063260581	0.610580345	-0.061743077	-0.195915569	-0.033858031	0.097277667	5.915155907	-18.86875597	0.156771178	-0.040351839	2.985550383	3.011523364	0.125637307	0.20965377	1.339702679	1.353499604	-0.050113354	-0.225351806	1.023109695	1.025600449	1.396155838	0.616946081	1.627180365	69.8563822	93.62636128	1.161231113	56.99398342	86.63689621	102.20251	90.43249301	90.85714777	92.9939438	0.07426032	0.087576568	0.061925985	1.179318481	1.189578035
20180212	YYB	STR	4	19	13	2.372813932	-0.26831174	2.710894534	1.489172105	-0.374837407	1.250696078	-0.000677375	-0.132654988	0.576722314	0.03553459	-0.098769067	-0.054271013	-0.015417529	-12.95360007	-10.93773739	0.085137573	-0.031492497	2.694120327	2.713268021	0.139748907	0.182146973	1.328238167	1.330276789	-0.031151044	-0.190100997	1.027715053	1.040556075	1.305658363	0.592847941	1.656796338	65.66806148	79.65528818	1.231766656	53.3837576	74.29926475	100.4661531	89.34118684	90.92379696	91.79257148	0.044690918	0.050742584	0.035880425	1.135411543	1.143481157
[truncated: 763 more rows]
